# Supplementary material for: Chlorido{5-chloro-2-[2-(methyl­sulfanyl)phenyl­diazen­yl]phenyl}­platinum(II)
Source: Acta Crystallogr Sect E Struct Rep Online. 2008 Jan 16;64(Pt 2):m359. doi: 10.1107/S1600536808000767 (PMC2960293; doi:10.1107/S1600536808000767)
Supplement: Supplementary file 2 [file e-64-0m359-Isup2.hkl]

# 
# h,k,l, Fc-squared, Fo-squared, sigma(Fo-squared) and status flag 
# 
data_I
_shelx_title ' I in P-1' 
_shelx_refln_list_code          4 
_shelx_F_calc_maximum      247.69 
_exptl_crystal_F_000       625.00 
_reflns_d_resolution_high  0.8256 
 
loop_ 
 _symmetry_equiv_pos_as_xyz 
 'x, y, z' 
 '-x, -y, -z' 
 
_cell_length_a     7.4239 
_cell_length_b     8.7769 
_cell_length_c    11.0688 
_cell_angle_alpha 105.428 
_cell_angle_beta   91.798 
_cell_angle_gamma  96.641 
 
_shelx_F_squared_multiplier     1.000 
 
loop_ 
 _refln_index_h 
 _refln_index_k 
 _refln_index_l 
 _refln_F_squared_calc 
 _refln_F_squared_meas 
 _refln_F_squared_sigma 
 _refln_observed_status 
   1   0   0     1329.30     1589.87     65.83 o 
   2   0   0    37254.32    31967.89   2077.26 o 
   3   0   0     6252.46     6361.61    149.46 o 
   4   0   0     1189.80     1112.01     24.12 o 
   5   0   0     4555.41     4642.43     79.73 o 
   6   0   0      653.73      658.87     25.78 o 
   7   0   0     2218.88     2173.82     59.46 o 
   8   0   0        0.96        6.53     14.45 o 
  -8   1   0     2274.50     2228.92     81.05 o 
  -7   1   0      547.24      549.28     16.29 o 
  -6   1   0     2266.36     2205.03     45.83 o 
  -5   1   0     4095.75     4132.57     71.22 o 
  -4   1   0      915.78      935.77     18.29 o 
  -3   1   0    12058.77    12383.05    204.00 o 
  -2   1   0     6904.96     7448.96    156.57 o 
  -1   1   0    19337.95    18004.87    342.70 o 
   0   1   0     5801.31     5867.01    142.85 o 
   1   1   0    22787.00    19767.74    666.19 o 
   2   1   0    61351.45    48422.51   1353.85 o 
   3   1   0     5744.81     5865.88     98.65 o 
   4   1   0    13310.43    13425.87    222.52 o 
   5   1   0        3.60        8.79      2.64 o 
   6   1   0     1846.46     1833.95     50.62 o 
   7   1   0      144.41      135.85     10.21 o 
   8   1   0      869.98      860.21     30.50 o 
  -8   2   0      560.48      526.88     22.32 o 
  -7   2   0     1280.44     1298.37     31.55 o 
  -6   2   0     5298.86     5204.92    149.20 o 
  -5   2   0      849.61      854.33     17.77 o 
  -4   2   0     6451.32     6657.85    131.41 o 
  -3   2   0      583.95      609.61     14.09 o 
  -2   2   0     3602.90     3723.40     71.52 o 
  -1   2   0     4089.24     4149.88    117.22 o 
   0   2   0    17128.82    16442.60    269.04 o 
   1   2   0     6036.53     6405.08    137.21 o 
   2   2   0     1275.64     1235.44     22.78 o 
   3   2   0    14751.55    14510.21    239.97 o 
   4   2   0     2994.63     3170.00     56.13 o 
   5   2   0     6830.21     6813.70    125.13 o 
   6   2   0     1357.48     1340.43     39.78 o 
   7   2   0      856.51      790.75     28.03 o 
   8   2   0      301.16      317.13     17.61 o 
  -8   3   0      188.44      237.88     18.49 o 
  -7   3   0     1186.23     1196.32     30.38 o 
  -6   3   0       10.43       13.41      3.25 o 
  -5   3   0     5717.87     5843.03    112.32 o 
  -4   3   0     3950.32     4280.69     99.39 o 
  -3   3   0    10314.13    10084.70    191.01 o 
  -2   3   0     4194.38     4235.61     96.75 o 
  -1   3   0     1564.07     1560.00     31.56 o 
   0   3   0     2795.79     2900.43     49.54 o 
   1   3   0      550.15      592.92     12.19 o 
   2   3   0     9387.17     9153.76    173.42 o 
   3   3   0      168.94      175.28      6.21 o 
   4   3   0     4016.74     3819.28    123.21 o 
   5   3   0     1591.82     1514.31     50.48 o 
   6   3   0      290.28      289.84     19.35 o 
   7   3   0     1471.97     1455.03     45.09 o 
   8   3   0        3.88        7.93      7.69 o 
  -8   4   0      953.28      928.11     31.88 o 
  -7   4   0       92.24      102.36      9.30 o 
  -6   4   0     2117.56     2218.90     49.76 o 
  -5   4   0      472.58      491.27     20.81 o 
  -4   4   0     1565.90     1485.33     32.17 o 
  -3   4   0     6296.49     6104.21    118.06 o 
  -2   4   0       36.93       59.73      4.04 o 
  -1   4   0    13445.08    12834.14    212.14 o 
   0   4   0       26.85       29.53      2.52 o 
   1   4   0     2836.94     2807.49     49.02 o 
   2   4   0      409.11      376.47     10.86 o 
   3   4   0     1868.60     1856.16     34.56 o 
   4   4   0     1727.13     1714.77     39.08 o 
   5   4   0     1170.10     1094.84     33.97 o 
   6   4   0     1537.60     1450.85     43.64 o 
   7   4   0        0.41        3.41      5.62 o 
  -8   5   0      251.74      266.04     15.91 o 
  -7   5   0      940.28      945.17     31.96 o 
  -6   5   0     1564.13     1540.20     45.01 o 
  -5   5   0      444.40      417.86     23.17 o 
  -4   5   0     4306.64     4365.31    144.47 o 
  -3   5   0      429.73      420.70     11.86 o 
  -2   5   0     5072.11     4859.23     94.72 o 
  -1   5   0     1660.78     1679.45     31.15 o 
   0   5   0     4036.13     4038.92     69.67 o 
   1   5   0     6491.37     6627.12    111.86 o 
   2   5   0     2034.42     2064.06     37.98 o 
   3   5   0     2410.16     2406.25     52.13 o 
   4   5   0      251.36      245.52     13.01 o 
   5   5   0     1578.35     1558.68     46.01 o 
   6   5   0        1.03        4.36      5.85 o 
   7   5   0      916.41      933.60     47.57 o 
  -7   6   0     2128.60     2153.44     61.59 o 
  -6   6   0      240.23      266.83     31.61 o 
  -5   6   0     3772.85     3718.68     95.95 o 
  -4   6   0      215.59      216.70     13.18 o 
  -3   6   0     4374.69     4364.64     94.39 o 
  -2   6   0     1543.20     1355.13     63.32 o 
  -1   6   0     6432.00     6480.62    110.07 o 
   0   6   0     2965.51     3056.82     54.48 o 
   1   6   0     1279.90     1249.18     25.00 o 
   2   6   0     4891.00     4876.43     95.95 o 
   3   6   0       29.26       32.39      9.24 o 
   4   6   0     2429.58     2359.80    125.55 o 
   5   6   0      132.01      137.63     11.74 o 
   6   6   0      601.14      561.36     24.65 o 
  -7   7   0      162.78      164.76     13.51 o 
  -6   7   0     3109.54     3051.03     82.57 o 
  -5   7   0      581.81      539.34     27.22 o 
  -4   7   0     3856.63     3752.53     97.13 o 
  -3   7   0     2055.27     1887.05     71.19 o 
  -2   7   0     1337.12     1377.55     40.14 o 
  -1   7   0     3529.02     3682.16     77.79 o 
   0   7   0      434.17      389.35     17.62 o 
   1   7   0     5785.87     5957.26    102.82 o 
   2   7   0        5.69        9.22      4.17 o 
   3   7   0     3283.04     3417.05     88.98 o 
   4   7   0      887.86      870.46     30.84 o 
   5   7   0      801.44      842.98     31.42 o 
  -6   8   0      112.33      101.20     11.26 o 
  -5   8   0     1988.40     1893.09     55.70 o 
  -4   8   0     2265.48     2161.57     61.07 o 
  -3   8   0      561.48      548.47     46.06 o 
  -2   8   0     4593.75     4671.27    118.02 o 
  -1   8   0       16.70       29.48      6.35 o 
   0   8   0     2920.10     3097.89     67.61 o 
   1   8   0      181.91      174.20     14.34 o 
   2   8   0     2364.93     2514.27     56.93 o 
   3   8   0      920.39      937.35     34.93 o 
   4   8   0      860.05      904.55     42.62 o 
  -5   9   0      851.62      825.97     31.11 o 
  -4   9   0      637.42      613.59     25.15 o 
  -3   9   0     2469.22     2359.81     66.31 o 
  -2   9   0       15.63       16.14      6.15 o 
  -1   9   0     2316.73     2427.99     66.84 o 
   0   9   0      605.20      642.23     39.02 o 
   1   9   0     1076.95     1190.27     42.57 o 
   2   9   0      578.95      652.34     43.87 o 
   3   9   0      305.14      351.71     19.31 o 
  -3  10   0       14.08       15.98      7.02 o 
  -2  10   0     1520.63     1644.77     50.34 o 
  -1  10   0      527.89      543.26     23.21 o 
   0  10   0      508.41      568.75     38.20 o 
  -1 -10   1      196.53      216.50     18.30 o 
   0 -10   1     1271.99     1305.61     64.86 o 
   1 -10   1       92.70      103.72     17.92 o 
   2 -10   1     1624.53     1646.73     49.74 o 
   3 -10   1      131.62      126.14     11.48 o 
  -3  -9   1     1258.71     1321.24     68.89 o 
  -2  -9   1       21.69       25.95      9.99 o 
  -1  -9   1     1441.84     1499.67     49.93 o 
   0  -9   1       78.54       80.28     11.45 o 
   1  -9   1     1517.24     1538.63     38.66 o 
   2  -9   1      578.07      582.76     37.64 o 
   3  -9   1     1452.88     1446.86     57.17 o 
   4  -9   1     1180.87     1171.28     38.34 o 
   5  -9   1      180.59      203.14     17.87 o 
  -4  -8   1     1995.26     2069.05     59.77 o 
  -3  -8   1      108.34      107.94     10.16 o 
  -2  -8   1     2924.23     3096.33     67.57 o 
  -1  -8   1      733.19      725.22     29.28 o 
   0  -8   1     2063.44     2213.86     50.20 o 
   1  -8   1     1308.81     1307.09     32.84 o 
   2  -8   1      643.55      610.26     19.40 o 
   3  -8   1     1866.40     1862.11     52.85 o 
   4  -8   1      131.26      136.66     10.65 o 
   5  -8   1     2117.01     2100.63     93.20 o 
   6  -8   1       64.24       52.44      8.87 o 
  -5  -7   1     1311.69     1254.32     40.55 o 
  -4  -7   1       32.69       62.43      9.45 o 
  -3  -7   1     5155.64     5343.98    110.16 o 
  -2  -7   1     1107.72     1060.79     27.24 o 
  -1  -7   1     4214.29     4416.86     77.32 o 
   0  -7   1     5248.46     5331.46    108.81 o 
   1  -7   1      445.43      450.19     21.05 o 
   2  -7   1     5428.23     5212.24    107.16 o 
   3  -7   1        1.02       11.55      4.16 o 
   4  -7   1     2658.07     2562.92     68.70 o 
   5  -7   1      269.25      253.03     14.04 o 
   6  -7   1     1707.00     1699.25     50.58 o 
   7  -7   1      698.67      704.94     33.76 o 
  -6  -6   1     1179.73     1249.77     40.89 o 
  -5  -6   1       47.99       67.91      8.68 o 
  -4  -6   1     1887.99     1800.25     50.87 o 
  -3  -6   1     1370.32     1367.74     33.17 o 
  -2  -6   1     3036.66     3073.57     64.94 o 
  -1  -6   1     9779.01     9968.99    166.95 o 
   0  -6   1     1476.04     1465.74     24.50 o 
   1  -6   1    12513.92    12279.69    204.19 o 
   2  -6   1      749.67      714.94     19.66 o 
   3  -6   1     6068.27     5876.77    119.59 o 
   4  -6   1     1727.23     1800.71     78.17 o 
   5  -6   1     1891.26     1880.73     45.09 o 
   6  -6   1     1052.20     1044.20     33.98 o 
   7  -6   1      401.56      419.01     19.82 o 
  -7  -5   1     1092.49     1114.86     38.01 o 
  -6  -5   1      291.52      308.73     16.85 o 
  -5  -5   1     1569.74     1518.26     50.48 o 
  -4  -5   1     2113.04     2131.46     57.31 o 
  -3  -5   1     2175.32     2025.23    108.16 o 
  -2  -5   1     3876.71     4019.01     69.51 o 
  -1  -5   1      629.57      630.20     13.67 o 
   0  -5   1    11510.30    11534.59    191.11 o 
   1  -5   1      976.29     1040.50     20.28 o 
   2  -5   1    10920.52    10385.29    172.65 o 
   3  -5   1     4376.63     4356.52     89.57 o 
   4  -5   1     1021.20     1000.19     34.67 o 
   5  -5   1     4096.08     4369.70    187.37 o 
   6  -5   1       44.90       44.40      6.21 o 
   7  -5   1     1629.17     1623.00     48.26 o 
   8  -5   1        2.00        1.38      8.22 o 
  -7  -4   1      393.19      399.35     25.87 o 
  -6  -4   1     1224.73     1212.23     37.58 o 
  -5  -4   1     2203.83     2227.50     59.75 o 
  -4  -4   1      233.92      218.58     22.10 o 
  -3  -4   1     5457.19     5555.33     94.47 o 
  -2  -4   1      241.11      248.47      8.08 o 
  -1  -4   1     7947.10     7940.52    132.24 o 
   0  -4   1      647.85      665.83     13.36 o 
   1  -4   1     5781.72     5656.72    110.58 o 
   2  -4   1     7312.37     7300.38    122.14 o 
   3  -4   1     2782.85     2705.79     56.38 o 
   4  -4   1     8297.46     8138.75    163.20 o 
   5  -4   1       15.45       33.86      9.88 o 
   6  -4   1     2091.77     2180.14     59.91 o 
   7  -4   1      411.45      434.78     24.74 o 
   8  -4   1      594.81      614.40     32.89 o 
  -8  -3   1      345.11      320.03     17.67 o 
  -7  -3   1      246.74      243.50     14.37 o 
  -6  -3   1     1823.04     1782.61     51.27 o 
  -5  -3   1       39.62       48.25      5.48 o 
  -4  -3   1     6119.86     5790.89    139.06 o 
  -3  -3   1      756.34      733.49     17.23 o 
  -2  -3   1     4150.23     4209.35     71.25 o 
  -1  -3   1     7521.32     8016.34    132.67 o 
   0  -3   1     2326.77     2456.35     41.96 o 
   1  -3   1     6876.73     6859.79    113.92 o 
   2  -3   1     1757.16     1736.96     38.72 o 
   3  -3   1     5003.65     4865.42     82.53 o 
   4  -3   1      109.22      108.86      8.66 o 
   5  -3   1     5649.74     5760.14    128.08 o 
   6  -3   1      883.27      834.87     29.56 o 
   7  -3   1     1113.93     1195.76     30.61 o 
   8  -3   1      498.42      544.63     23.22 o 
  -8  -2   1       23.54       26.87      9.83 o 
  -7  -2   1     1532.56     1559.67     45.89 o 
  -6  -2   1       37.87       34.71      6.03 o 
  -5  -2   1     2934.32     2882.37     61.11 o 
  -4  -2   1     1345.48     1300.19     28.35 o 
  -3  -2   1     6060.26     6069.15    115.95 o 
  -2  -2   1     4526.06     4315.55     72.62 o 
  -1  -2   1     2414.83     2563.64     43.38 o 
   0  -2   1     2863.96     3046.02     51.20 o 
   1  -2   1     3141.21     3348.77     66.55 o 
   2  -2   1     4704.70     4857.25     81.36 o 
   3  -2   1     1255.78     1349.12     24.68 o 
   4  -2   1     3297.33     3377.34     58.47 o 
   5  -2   1     1071.21     1095.28     26.32 o 
   6  -2   1      779.39      792.89     20.64 o 
   7  -2   1     2419.88     2495.68     53.32 o 
   8  -2   1       56.24       62.65      9.31 o 
  -8  -1   1     1332.28     1344.86     41.60 o 
  -7  -1   1      471.08      433.40     18.20 o 
  -6  -1   1     1810.43     1769.24     48.54 o 
  -5  -1   1     2777.28     2655.92     53.99 o 
  -4  -1   1     1253.64     1184.70     22.76 o 
  -3  -1   1     6450.70     6276.06    105.07 o 
  -2  -1   1       51.45       47.56      2.21 o 
  -1  -1   1    29046.87    25285.39    741.90 o 
   0  -1   1      391.07      441.86      8.29 o 
   1  -1   1    21681.03    19621.44    658.07 o 
   2  -1   1     1169.71     1134.55     20.23 o 
   3  -1   1      708.18      759.08     26.84 o 
   4  -1   1     5323.53     5467.03    107.75 o 
   5  -1   1      403.15      378.43      9.74 o 
   6  -1   1     2594.83     2459.17     64.07 o 
   7  -1   1       55.19       59.60      5.84 o 
   8  -1   1     1100.42     1143.24     36.02 o 
  -8   0   1      301.80      292.34     15.88 o 
  -7   0   1     1920.08     1903.60     52.78 o 
  -6   0   1     3472.78     3392.98     68.62 o 
  -5   0   1      401.06      380.74     14.03 o 
  -4   0   1    10581.35    10842.19    300.28 o 
  -3   0   1       38.80       35.91      3.65 o 
  -2   0   1    11975.19    12063.73    393.02 o 
  -1   0   1      483.18      559.97     13.95 o 
   0   0   1    20516.86    15650.96   1136.27 o 
   1   0   1    20867.79    20121.57    584.14 o 
   2   0   1    29536.36    28554.16    468.04 o 
   3   0   1    16265.18    16160.03    265.62 o 
   4   0   1     1614.70     1774.42     32.17 o 
   5   0   1     2760.86     2792.60     49.59 o 
   6   0   1      449.42      428.17     13.34 o 
   7   0   1     1149.99     1149.90     38.33 o 
   8   0   1      366.90      340.09     18.64 o 
  -8   1   1      952.21      918.05     30.81 o 
  -7   1   1     2214.15     2173.42     46.67 o 
  -6   1   1     1012.01     1028.65     21.43 o 
  -5   1   1     9350.04     9432.04    157.62 o 
  -4   1   1      188.19      179.49      8.19 o 
  -3   1   1     8400.89     8689.75    164.39 o 
  -2   1   1     8042.73     8337.91    137.64 o 
  -1   1   1     9490.73     9982.25    187.07 o 
   0   1   1     6030.17     6641.81    169.01 o 
   1   1   1     7080.37     7201.15    119.35 o 
   2   1   1    21418.55    21235.84    347.67 o 
   3   1   1      628.14      624.81     13.04 o 
   4   1   1    26719.30    26721.89    439.28 o 
   5   1   1     2485.35     2373.66     58.54 o 
   6   1   1     4177.73     3957.79     80.72 o 
   7   1   1      902.04      835.99     36.46 o 
   8   1   1      133.74      135.34     11.65 o 
  -7   2   1      183.10      195.42      8.13 o 
  -6   2   1     4326.53     4386.81     76.37 o 
  -5   2   1      506.64      488.26     12.69 o 
  -4   2   1    14374.86    14457.98    339.68 o 
  -3   2   1     8074.45     8070.15    134.33 o 
  -2   2   1     8506.09     8617.37    142.50 o 
  -1   2   1    12213.81    11898.59    196.07 o 
   0   2   1       13.55       42.01     11.52 o 
   1   2   1    21215.38    20740.17    495.42 o 
   2   2   1      243.73      287.29      7.48 o 
   3   2   1    15571.61    15326.17    253.76 o 
   4   2   1     2714.75     2830.85     60.97 o 
   5   2   1     2836.05     2700.04     56.86 o 
   6   2   1     7283.94     7107.46    173.36 o 
   7   2   1      106.72      114.56     10.74 o 
   8   2   1     1753.16     1632.28     50.22 o 
  -8   3   1       47.24       39.86      7.80 o 
  -7   3   1     1208.24     1220.91     37.53 o 
  -6   3   1      297.56      298.21     10.77 o 
  -5   3   1     4005.11     4071.25    102.65 o 
  -4   3   1     3770.66     4039.31     69.89 o 
  -3   3   1     3283.72     3415.20     59.21 o 
  -2   3   1    26595.14    25052.10    410.95 o 
  -1   3   1      494.22      556.58     11.90 o 
   0   3   1    17011.31    16972.43    318.89 o 
   1   3   1      209.69      202.48      7.84 o 
   2   3   1     2746.41     2720.40     47.86 o 
   3   3   1     3193.68     3063.83     54.35 o 
   4   3   1     2935.28     2899.01     60.49 o 
   5   3   1     3939.40     3765.77     95.73 o 
   6   3   1       57.00       57.61      8.00 o 
   7   3   1     1872.60     1831.70     54.10 o 
   8   3   1      631.32      555.36     24.82 o 
  -8   4   1      714.19      727.39     27.22 o 
  -7   4   1      651.14      655.87     24.36 o 
  -6   4   1      329.57      331.02     15.10 o 
  -5   4   1     1824.97     1791.89     39.07 o 
  -4   4   1      700.97      743.09     20.17 o 
  -3   4   1     5837.49     5774.81     98.68 o 
  -2   4   1       42.81       59.41      3.77 o 
  -1   4   1     8318.48     8432.07    140.93 o 
   0   4   1    11243.79    11802.09    229.63 o 
   1   4   1     5468.10     5613.55     95.05 o 
   2   4   1     6735.73     6878.39    116.34 o 
   3   4   1      795.02      776.68     18.13 o 
   4   4   1     1912.82     1826.85     40.91 o 
   5   4   1        1.62        9.53      5.27 o 
   6   4   1     1969.40     1886.18     54.88 o 
   7   4   1      214.91      209.67     15.12 o 
  -8   5   1      711.28      688.75     27.10 o 
  -7   5   1      136.15      144.65     12.10 o 
  -6   5   1     2443.79     2364.35     85.05 o 
  -5   5   1       37.19       54.08     16.01 o 
  -4   5   1     1968.36     1926.49     52.66 o 
  -3   5   1      857.16      823.06     37.77 o 
  -2   5   1     4575.39     4539.06     78.45 o 
  -1   5   1     2718.29     2733.84     48.84 o 
   0   5   1     2368.30     2369.63     42.87 o 
   1   5   1     6124.71     6320.98    107.49 o 
   2   5   1      352.44      381.29     10.57 o 
   3   5   1     5152.47     5212.40    103.41 o 
   4   5   1      368.51      349.53     16.62 o 
   5   5   1     1210.87     1114.97     47.95 o 
   6   5   1      151.46      171.14     15.40 o 
   7   5   1      263.80      266.85     20.43 o 
  -7   6   1     1524.39     1562.48     48.07 o 
  -6   6   1      170.09      169.32     12.23 o 
  -5   6   1     2971.28     2890.89     78.26 o 
  -4   6   1     2159.82     2111.47     58.09 o 
  -3   6   1     1521.28     1460.98     42.12 o 
  -2   6   1     2309.65     2233.63     41.65 o 
  -1   6   1      168.30      178.46      7.62 o 
   0   6   1     4918.21     5125.65     88.65 o 
   1   6   1        0.88        4.75      3.21 o 
   2   6   1     3462.21     3534.92     72.33 o 
   3   6   1      977.36      988.40     31.87 o 
   4   6   1      468.09      452.90     20.04 o 
   5   6   1     1400.63     1411.02     44.43 o 
   6   6   1       72.54       83.32     17.82 o 
  -7   7   1       84.74       94.43     17.24 o 
  -6   7   1     2336.80     2236.39     64.39 o 
  -5   7   1     1349.62     1318.24     41.44 o 
  -4   7   1      814.88      755.54     27.05 o 
  -3   7   1     5923.12     5766.39    143.56 o 
  -2   7   1       32.26       38.45     10.16 o 
  -1   7   1     4539.98     4534.09    113.80 o 
   0   7   1      433.87      421.73     12.12 o 
   1   7   1     2048.83     2158.21     41.33 o 
   2   7   1     1597.60     1679.79     48.45 o 
   3   7   1     1247.30     1315.19     41.00 o 
   4   7   1     1584.33     1555.01     98.00 o 
   5   7   1       57.31       63.55     10.27 o 
  -6   8   1     1017.75      976.36     35.38 o 
  -5   8   1      616.53      566.46     24.25 o 
  -4   8   1     4213.45     4026.69    105.38 o 
  -3   8   1        6.05       12.77      5.81 o 
  -2   8   1     4481.67     4466.57    114.06 o 
  -1   8   1     2107.39     2119.35     59.04 o 
   0   8   1     2006.62     2088.83     58.08 o 
   1   8   1     2175.39     2321.66     53.04 o 
   2   8   1      446.00      458.34     22.39 o 
   3   8   1     1318.27     1404.68     66.95 o 
   4   8   1        7.00       11.89      7.20 o 
  -4   9   1       30.49       45.66     12.69 o 
  -3   9   1     2736.25     2696.92     74.82 o 
  -2   9   1     1034.02     1074.54     36.02 o 
  -1   9   1     1788.59     1827.85     53.69 o 
   0   9   1     2460.85     2654.00     72.77 o 
   2   9   1     1797.46     1900.76     88.25 o 
  -1  10   1     1732.08     1760.22     92.18 o 
  -1 -10   2        1.56        1.13     10.93 o 
   0 -10   2      923.97      911.17     36.80 o 
   1 -10   2      172.02      217.08     17.78 o 
   2 -10   2     1799.68     1835.68     54.67 o 
   3 -10   2      863.97      830.02     30.25 o 
  -3  -9   2     1065.66     1080.14     59.19 o 
  -2  -9   2      335.45      351.02     21.57 o 
  -1  -9   2     1086.93     1114.32     40.45 o 
   0  -9   2      826.63      801.20     32.08 o 
   1  -9   2      786.28      775.34     23.20 o 
   2  -9   2      721.36      682.99     25.57 o 
   3  -9   2      264.15      242.39     14.02 o 
   4  -9   2     1921.26     1967.55     61.61 o 
   5  -9   2        0.83        1.60      5.75 o 
  -5  -8   2        2.65        4.73      6.86 o 
  -4  -8   2     2733.98     2768.20     75.34 o 
  -3  -8   2      253.40      224.39     12.36 o 
  -2  -8   2     3005.58     3036.53     66.16 o 
  -1  -8   2     1275.96     1229.26     41.48 o 
   0  -8   2       74.55       87.59      8.58 o 
   1  -8   2     2440.05     2405.13     53.95 o 
   2  -8   2       87.12       75.35      6.92 o 
   3  -8   2     1715.50     1668.92     41.06 o 
   4  -8   2       80.12       84.32      8.12 o 
   5  -8   2     1087.15     1039.69     38.89 o 
   6  -8   2      654.19      638.47     25.38 o 
  -6  -7   2       79.44      110.08     11.90 o 
  -5  -7   2      908.42      927.06     42.51 o 
  -4  -7   2      830.67      815.69     28.35 o 
  -3  -7   2      907.41      920.89     25.25 o 
  -2  -7   2     6502.20     6626.71    133.39 o 
  -1  -7   2      766.95      744.30     20.29 o 
   0  -7   2     9949.57     9914.43    195.78 o 
   1  -7   2       69.85       64.57      5.71 o 
   2  -7   2     2869.53     2835.74     61.70 o 
   3  -7   2     1764.67     1705.17     40.72 o 
   4  -7   2      799.14      779.43     23.17 o 
   5  -7   2     1232.69     1242.75     80.19 o 
   6  -7   2      317.49      303.12     16.20 o 
   7  -7   2      929.83      942.54     38.28 o 
  -6  -6   2      678.80      650.89     25.87 o 
  -5  -6   2     1727.96     1736.46     50.14 o 
  -4  -6   2      645.25      638.02     27.31 o 
  -3  -6   2     3673.07     3771.75     78.88 o 
  -2  -6   2      132.04      137.12     21.80 o 
  -1  -6   2     6530.11     6544.09    110.64 o 
   0  -6   2     2518.91     2529.41     45.13 o 
   1  -6   2    11424.97    10845.62    212.86 o 
   2  -6   2     6968.85     6907.58    138.50 o 
   3  -6   2     3130.18     3130.15     67.11 o 
   4  -6   2     4003.28     3896.46     91.24 o 
   5  -6   2        6.77       10.08      5.45 o 
   6  -6   2     1577.31     1659.95     41.16 o 
   7  -6   2       45.09       50.54      8.89 o 
  -7  -5   2      899.39      942.93     37.31 o 
  -6  -5   2     1432.93     1423.31     43.28 o 
  -5  -5   2      594.20      595.90     56.56 o 
  -4  -5   2     3234.11     3179.06     67.70 o 
  -3  -5   2      249.30      240.22     13.05 o 
  -2  -5   2     6676.13     6736.09    113.57 o 
  -1  -5   2     1071.23     1024.38     19.91 o 
   0  -5   2     6727.21     6657.25    111.70 o 
   1  -5   2     5043.77     5026.89     85.14 o 
   2  -5   2     1281.60     1294.90     30.01 o 
   3  -5   2    15277.40    15105.55    294.29 o 
   4  -5   2       79.26       87.31      6.60 o 
   5  -5   2     6702.51     7118.52    166.24 o 
   6  -5   2      813.63      843.44     34.32 o 
   7  -5   2     1002.57     1037.38     29.04 o 
  -7  -4   2      792.66      802.69     29.06 o 
  -6  -4   2       24.28       32.40      6.68 o 
  -5  -4   2     4960.41     4934.61    103.96 o 
  -4  -4   2      186.18      178.80      8.52 o 
  -3  -4   2     7917.39     7702.59    151.77 o 
  -2  -4   2     2415.61     2419.60     42.50 o 
  -1  -4   2     2988.01     3061.85     52.62 o 
   0  -4   2    10538.16    10033.43    165.85 o 
   1  -4   2     3488.33     3559.42     60.67 o 
   2  -4   2    11986.81    11802.51    229.73 o 
   3  -4   2      125.90      122.79      6.50 o 
   4  -4   2     8334.49     8578.65    170.07 o 
   5  -4   2     2810.03     2948.20     63.38 o 
   6  -4   2     2165.77     2265.41     51.24 o 
   7  -4   2     2218.06     2336.98    128.46 o 
   8  -4   2       54.65       61.26     19.07 o 
  -8  -3   2      673.68      686.68     42.23 o 
  -7  -3   2        0.08       -0.41      5.19 o 
  -6  -3   2     1526.40     1505.45     43.30 o 
  -5  -3   2      191.38      197.67      9.38 o 
  -4  -3   2     3148.03     3090.77     64.83 o 
  -3  -3   2     6599.73     6500.07    128.12 o 
  -2  -3   2     5928.16     6141.07    102.57 o 
  -1  -3   2    13113.92    12940.82    212.55 o 
   0  -3   2     1475.35     1622.50     28.38 o 
   1  -3   2     7592.68     7532.67    147.08 o 
   2  -3   2      676.56      647.71     16.18 o 
   3  -3   2     9127.64     9005.19    149.77 o 
   4  -3   2     1745.82     1844.63     33.81 o 
   5  -3   2     3039.05     3052.07     54.41 o 
   6  -3   2     3444.63     3676.60     97.83 o 
   7  -3   2       33.20       42.59     10.90 o 
   8  -3   2     1574.75     1713.77     77.52 o 
  -8  -2   2      103.84       98.50     10.53 o 
  -7  -2   2      859.54      837.13     28.61 o 
  -6  -2   2      976.21      968.23     30.98 o 
  -5  -2   2     1504.29     1426.54     48.63 o 
  -4  -2   2     2105.28     2051.75     37.35 o 
  -3  -2   2     1525.32     1503.31     27.51 o 
  -2  -2   2     6279.15     6399.71    124.89 o 
  -1  -2   2     1443.69     1497.42     31.23 o 
   0  -2   2    16323.36    15031.29    284.18 o 
   1  -2   2     5034.87     5293.73    103.45 o 
   2  -2   2     4459.54     4642.64     89.14 o 
   3  -2   2     4648.74     4894.04     82.57 o 
   4  -2   2      551.63      557.23     12.39 o 
   5  -2   2     4677.56     4740.16     81.72 o 
   6  -2   2       94.76       99.84      9.05 o 
   7  -2   2     2289.83     2368.48     65.58 o 
   8  -2   2      240.32      249.86     16.39 o 
  -8  -1   2      880.33      951.36     32.31 o 
  -7  -1   2     1668.41     1674.47     39.84 o 
  -6  -1   2      355.77      356.24     13.82 o 
  -5  -1   2     3819.96     3807.92     90.63 o 
  -4  -1   2      171.41      168.20      7.57 o 
  -3  -1   2     9328.70     9143.31    151.49 o 
  -2  -1   2      734.01      782.77     14.83 o 
  -1  -1   2    12421.20    12357.57    203.93 o 
   0  -1   2     6940.95     7156.78    265.07 o 
   1  -1   2     3742.59     4012.10     81.66 o 
   2  -1   2    12722.88    12533.71    206.33 o 
   3  -1   2      330.03      340.70     13.10 o 
   4  -1   2     3472.33     3500.10     60.58 o 
   5  -1   2      266.69      278.85      8.58 o 
   6  -1   2     1302.82     1291.41     32.68 o 
   7  -1   2      488.43      468.62     15.26 o 
   8  -1   2      577.42      591.89     24.79 o 
  -8   0   2     1053.80     1046.03     33.93 o 
  -7   0   2      182.96      196.47     10.07 o 
  -6   0   2     5617.44     5342.73    139.09 o 
  -5   0   2      358.78      363.65     14.84 o 
  -4   0   2     7300.06     7348.85    123.21 o 
  -3   0   2     4066.20     4211.10     76.07 o 
  -2   0   2     3170.19     3185.08     63.25 o 
  -1   0   2    13161.07    13261.34    407.29 o 
   0   0   2     1601.39     1689.78     29.70 o 
   1   0   2    11600.66    11771.43    221.25 o 
   2   0   2      377.79      389.40     13.78 o 
   3   0   2     8968.97     9284.69    154.23 o 
   4   0   2     1697.64     1567.84     33.67 o 
   5   0   2     2768.81     2795.11     57.54 o 
   6   0   2      747.09      680.52     18.69 o 
   7   0   2      146.19      150.35      8.63 o 
   8   0   2      534.96      575.18     29.16 o 
  -8   1   2       46.09       51.83      9.86 o 
  -7   1   2     2484.80     2615.62     76.87 o 
  -6   1   2      220.15      221.15      7.87 o 
  -5   1   2     5224.46     5466.24    106.62 o 
  -4   1   2     8359.99     8369.26    163.97 o 
  -3   1   2     4341.15     4551.04     76.94 o 
  -2   1   2    17572.82    17029.16    319.35 o 
  -1   1   2      219.05      273.24      7.95 o 
   0   1   2    16524.51    16224.80    301.53 o 
   1   1   2     4448.79     4806.99     92.70 o 
   2   1   2    12083.93    12148.86    229.17 o 
   3   1   2     3319.26     3323.14     57.33 o 
   4   1   2     3358.24     3309.66     57.79 o 
   5   1   2     4998.95     4699.93     93.61 o 
   6   1   2      606.00      563.13     19.59 o 
   7   1   2     2073.25     1966.58     72.87 o 
   8   1   2       42.37       33.79      8.14 o 
  -8   2   2      856.42      863.77     57.38 o 
  -7   2   2      524.76      515.30     16.02 o 
  -6   2   2     2979.71     3022.42     62.36 o 
  -5   2   2     3327.16     3410.43     60.05 o 
  -4   2   2     3576.68     3591.33     62.20 o 
  -3   2   2    16163.38    16145.22    266.44 o 
  -2   2   2       38.78       39.84      3.42 o 
  -1   2   2    30550.77    27566.98    842.62 o 
   0   2   2     2623.57     2587.30    106.10 o 
   1   2   2     7955.32     8024.58    133.79 o 
   2   2   2     5975.52     5959.45    100.86 o 
   3   2   2     1728.69     1796.51     43.82 o 
   4   2   2     5366.01     5203.61    123.01 o 
   5   2   2      360.79      343.88     15.90 o 
   6   2   2     2970.72     2901.61     77.20 o 
   7   2   2      238.71      223.44     18.64 o 
   8   2   2     1250.62     1251.76     42.02 o 
  -8   3   2      521.79      512.90     28.80 o 
  -7   3   2      698.75      708.25     19.92 o 
  -6   3   2     1797.13     1704.93     38.08 o 
  -5   3   2      388.23      365.47     16.36 o 
  -4   3   2     8204.54     8197.17    137.82 o 
  -3   3   2      203.35      197.10      7.46 o 
  -2   3   2    16021.75    15561.92    307.25 o 
  -1   3   2     4104.39     4167.42     81.93 o 
   0   3   2    10386.79    10720.74    178.10 o 
   1   3   2    14710.30    14664.72    242.38 o 
   2   3   2     1883.11     1892.55     34.92 o 
   3   3   2     5632.91     5601.05     96.24 o 
   4   3   2       45.18       48.90      7.82 o 
   5   3   2     2966.18     2959.57     63.55 o 
   6   3   2      332.18      324.69     16.80 o 
   7   3   2     1307.83     1260.66     41.37 o 
  -8   4   2      151.65      141.51     12.09 o 
  -7   4   2     2059.58     2018.09     57.52 o 
  -6   4   2        4.29        3.71      4.66 o 
  -5   4   2     2815.20     2761.23     58.03 o 
  -4   4   2      295.50      271.34     10.04 o 
  -3   4   2     3650.97     3547.84     71.96 o 
  -2   4   2     3400.06     3363.44     59.20 o 
  -1   4   2     7668.80     7588.83    127.53 o 
   0   4   2    10207.88    10663.36    177.98 o 
   1   4   2      759.77      737.84     30.15 o 
   2   4   2    13210.36    13781.83    229.18 o 
   3   4   2      622.57      581.12     17.16 o 
   4   4   2     4652.17     4570.49     93.06 o 
   5   4   2      508.93      472.25     20.47 o 
   6   4   2      637.48      572.09     24.02 o 
   7   4   2      588.89      610.44     26.41 o 
  -8   5   2      617.87      677.91     27.54 o 
  -7   5   2        8.46        9.57      6.08 o 
  -6   5   2     1594.12     1559.21     46.39 o 
  -5   5   2     1800.48     1788.11     50.95 o 
  -4   5   2     2032.36     1999.37     44.28 o 
  -3   5   2     2097.13     2035.25     44.36 o 
  -2   5   2      837.45      813.36     18.12 o 
  -1   5   2     3242.89     3328.78     59.12 o 
   0   5   2      196.74      226.42     13.19 o 
   1   5   2     7801.10     7802.88    151.01 o 
   2   5   2      441.92      466.83     12.66 o 
   3   5   2     3079.78     3104.62     65.32 o 
   4   5   2     3012.03     3040.19     80.50 o 
   5   5   2      346.54      308.78     17.22 o 
   6   5   2     1381.88     1355.52     44.25 o 
  -7   6   2     1360.62     1355.72     43.85 o 
  -6   6   2      334.47      358.60     17.83 o 
  -5   6   2      789.86      730.70     26.62 o 
  -4   6   2     2364.37     2313.02     68.58 o 
  -3   6   2       83.77       70.08     10.32 o 
  -2   6   2     3976.72     4018.98     81.47 o 
  -1   6   2      122.79      111.90      6.74 o 
   0   6   2     1818.99     1845.68     40.64 o 
   1   6   2      647.44      680.75     16.63 o 
   2   6   2     1622.58     1649.71     38.04 o 
   3   6   2     2441.32     2446.90     53.74 o 
   4   6   2      277.09      271.73     16.05 o 
   5   6   2     1725.03     1784.33     54.21 o 
   6   6   2      155.74      142.59     14.26 o 
  -6   7   2      175.27      146.15     12.51 o 
  -5   7   2     2803.61     2685.64     75.58 o 
  -4   7   2      112.48      126.88     10.84 o 
  -3   7   2     3026.42     2944.55     86.74 o 
  -2   7   2     1025.80     1076.54     34.38 o 
  -1   7   2     1195.83     1183.35     28.77 o 
   0   7   2     2850.12     2927.48     61.65 o 
   1   7   2      654.23      682.96     17.47 o 
   2   7   2     1452.00     1469.68     35.51 o 
   3   7   2       87.37       98.89     11.57 o 
   4   7   2     1429.36     1497.53     47.28 o 
   5   7   2       76.58       89.76     11.56 o 
  -5   8   2      133.87      128.17     15.83 o 
  -4   8   2     1796.62     1712.39     52.26 o 
  -3   8   2     1333.25     1328.99     42.13 o 
  -2   8   2     2742.23     2599.39     71.46 o 
  -1   8   2     2317.52     2392.62     66.32 o 
   0   8   2      152.98      165.25     11.91 o 
   1   8   2     2108.06     2259.18     59.47 o 
   2   8   2      179.59      204.45     28.80 o 
   3   8   2     1152.15     1246.22     41.52 o 
  -4   9   2      593.89      601.83     48.44 o 
  -3   9   2      374.24      398.00     35.11 o 
  -2   9   2     1902.96     1911.57     56.88 o 
  -1   9   2       20.14       19.06      6.96 o 
   0   9   2     3593.94     3794.62    100.28 o 
  -2 -10   3     1006.65     1032.14     41.29 o 
  -1 -10   3      652.47      638.22     29.97 o 
   0 -10   3      882.11      917.38     36.95 o 
   1 -10   3      774.75      732.50     40.88 o 
   2 -10   3      398.25      395.37     17.07 o 
   3 -10   3     1696.75     1651.45     69.55 o 
   4 -10   3       31.42       39.74      8.25 o 
  -3  -9   3     1502.70     1598.10     54.54 o 
  -2  -9   3      267.41      301.45     39.04 o 
  -1  -9   3      499.19      500.27     24.58 o 
   0  -9   3     1652.29     1691.62     54.48 o 
   1  -9   3        1.88       -2.16      6.46 o 
   2  -9   3     1925.45     1770.50     43.40 o 
   3  -9   3        5.82        7.46      4.99 o 
   4  -9   3     1271.97     1229.09     39.21 o 
   5  -9   3      303.82      313.99     17.05 o 
  -5  -8   3      137.24      132.09     12.46 o 
  -4  -8   3      515.97      527.90     22.47 o 
  -3  -8   3      951.30      937.32     26.22 o 
  -2  -8   3     1185.53     1165.70     40.79 o 
  -1  -8   3     3642.00     3622.15     99.72 o 
   0  -8   3      294.41      294.12     17.07 o 
   1  -8   3     1980.52     1889.75     52.03 o 
   2  -8   3      837.45      804.41     22.99 o 
   3  -8   3      525.96      507.77     17.69 o 
   4  -8   3     1250.46     1199.68     32.72 o 
   5  -8   3      567.12      607.69     30.22 o 
   6  -8   3      810.45      821.96     30.06 o 
  -6  -7   3      656.56      699.86     27.66 o 
  -5  -7   3      183.09      174.90     21.19 o 
  -4  -7   3     1611.94     1667.84     40.71 o 
  -3  -7   3       88.46       92.43      7.21 o 
  -2  -7   3     2767.66     2586.24    119.86 o 
  -1  -7   3      244.70      230.43      9.41 o 
   0  -7   3     7411.00     7168.03    143.55 o 
   1  -7   3     2881.44     2835.67     60.98 o 
   2  -7   3     4643.45     4569.95     94.88 o 
   3  -7   3     2042.61     2026.50     46.89 o 
   4  -7   3       13.65       13.07      9.10 o 
   5  -7   3      876.82      905.59     31.15 o 
   6  -7   3      107.63      115.73     16.19 o 
   7  -7   3      732.43      710.16     27.45 o 
  -6  -6   3      359.21      367.69     18.47 o 
  -5  -6   3     2269.78     2386.73     57.13 o 
  -4  -6   3      230.23      223.39     10.68 o 
  -3  -6   3     3246.18     3219.13     68.27 o 
  -2  -6   3     1682.87     1696.83     38.30 o 
  -1  -6   3     3823.72     3867.97     67.08 o 
   0  -6   3     2949.49     2941.95     51.81 o 
   1  -6   3     1055.30     1029.93     35.29 o 
   2  -6   3    11366.27    11228.57    221.10 o 
   3  -6   3       46.39       58.02      5.72 o 
   4  -6   3     8333.74     8307.41    167.25 o 
   5  -6   3      399.41      413.01     28.36 o 
   6  -6   3      773.75      794.38     24.05 o 
   7  -6   3      363.54      400.14     16.72 o 
  -7  -5   3       88.06       94.43     28.06 o 
  -6  -5   3     2827.81     2761.08     74.08 o 
  -5  -5   3      159.00      154.21     12.59 o 
  -4  -5   3     5779.65     5812.32    118.09 o 
  -3  -5   3     2759.44     2717.53     57.94 o 
  -2  -5   3     1084.36     1063.16     25.36 o 
  -1  -5   3     9213.60     9177.75    153.04 o 
   0  -5   3       24.45       44.89      6.73 o 
   1  -5   3    12476.36    11857.03    196.57 o 
   2  -5   3       44.44       42.75      4.26 o 
   3  -5   3     7180.23     7346.79    147.04 o 
   4  -5   3     4360.77     4354.93    261.44 o 
   5  -5   3     2664.08     2808.65     67.45 o 
   6  -5   3     4484.23     4838.27    101.79 o 
   7  -5   3      285.75      355.23     32.28 o 
   8  -5   3      805.99      844.48     44.30 o 
  -7  -4   3     1170.52     1132.65     36.68 o 
  -6  -4   3      269.56      276.99     12.72 o 
  -5  -4   3     2863.22     2798.77     61.42 o 
  -4  -4   3     5353.22     5324.59    107.95 o 
  -3  -4   3     3619.51     3648.78     74.94 o 
  -2  -4   3    18543.19    17855.81    343.93 o 
  -1  -4   3      733.11      755.52     14.91 o 
   0  -4   3     9309.84     8986.60    148.92 o 
   1  -4   3     2288.02     2314.43     40.54 o 
   2  -4   3     6153.68     6251.90    124.19 o 
   3  -4   3     4507.03     4601.76     93.74 o 
   4  -4   3     3941.39     3816.67     79.42 o 
   5  -4   3     4015.79     4182.58     87.36 o 
   6  -4   3       24.59       18.90      9.52 o 
   7  -4   3     2863.06     3041.87     90.82 o 
   8  -4   3      371.24      402.11     21.98 o 
  -8  -3   3      718.72      724.28     27.80 o 
  -7  -3   3      529.59      520.17     21.27 o 
  -6  -3   3      879.32      889.56     24.78 o 
  -5  -3   3     2287.43     2338.75     51.83 o 
  -4  -3   3     1437.16     1440.04     33.46 o 
  -3  -3   3     6790.87     6786.78    134.05 o 
  -2  -3   3      356.70      376.61     10.92 o 
  -1  -3   3    19917.63    19627.79    483.02 o 
   0  -3   3     7926.76     7900.31    130.88 o 
   1  -3   3    14487.26    14257.55    234.81 o 
   2  -3   3     4497.01     4510.18     90.29 o 
   3  -3   3      884.92      943.76     38.01 o 
   4  -3   3     5312.74     5487.37     93.55 o 
   5  -3   3       27.16       28.93      4.55 o 
   6  -3   3     4319.41     4425.54    112.97 o 
   7  -3   3      208.47      240.43     49.28 o 
   8  -3   3     1013.61     1095.99     38.54 o 
  -8  -2   3      574.36      600.85     42.64 o 
  -7  -2   3      517.02      546.58     18.31 o 
  -6  -2   3     2161.66     2156.85     61.36 o 
  -5  -2   3        2.69        7.41      3.16 o 
  -4  -2   3     3767.84     3772.28     77.62 o 
  -3  -2   3      283.50      288.48      9.63 o 
  -2  -2   3     9347.27     9477.95    183.75 o 
  -1  -2   3     1531.83     1586.15     27.94 o 
   0  -2   3     4613.10     4430.55    257.44 o 
   1  -2   3    19729.38    19283.90    316.46 o 
   2  -2   3      689.32      733.82     14.55 o 
   3  -2   3    15793.73    16159.74    266.09 o 
   4  -2   3       18.63       29.07      4.64 o 
   5  -2   3     3346.17     3379.98     59.76 o 
   6  -2   3      439.02      465.52     20.06 o 
   7  -2   3     1250.29     1289.54     41.28 o 
   8  -2   3      819.01      845.85     32.17 o 
  -8  -1   3      368.19      358.61     17.80 o 
  -7  -1   3     2121.90     2151.49     51.84 o 
  -6  -1   3       67.81       65.14      6.24 o 
  -5  -1   3     5475.83     5478.06    110.52 o 
  -4  -1   3     1413.32     1380.23     25.99 o 
  -3  -1   3     2079.79     2111.82     37.36 o 
  -2  -1   3     3016.30     3148.30     60.92 o 
  -1  -1   3     3794.33     3914.88     66.32 o 
   0  -1   3     6930.83     7299.48    121.28 o 
   1  -1   3     4421.32     4733.42     93.37 o 
   2  -1   3     7371.57     7521.93    147.15 o 
   3  -1   3     1625.25     1589.00     55.87 o 
   4  -1   3     4510.89     4647.38     79.53 o 
   5  -1   3     3039.20     3103.22     69.01 o 
   6  -1   3      825.81      792.36     21.10 o 
   7  -1   3     1072.61     1064.66     27.52 o 
   8  -1   3       45.62       64.26     10.32 o 
  -8   0   3     1367.64     1475.51     45.09 o 
  -7   0   3        4.63        8.37      4.64 o 
  -6   0   3     3450.91     3558.89     74.85 o 
  -5   0   3     2989.35     2919.17     52.03 o 
  -4   0   3     2154.31     2168.67     38.99 o 
  -3   0   3    12007.58    11642.96    193.45 o 
  -2   0   3       74.73       74.26      4.14 o 
  -1   0   3     3405.37     3569.24     60.96 o 
   0   0   3      682.05      732.14     14.99 o 
   1   0   3     7038.03     7035.05    147.55 o 
   2   0   3     1772.98     1794.58     37.36 o 
   3   0   3     7551.56     7573.15    173.87 o 
   4   0   3     3898.15     3827.01     93.51 o 
   5   0   3      377.98      335.34     15.27 o 
   6   0   3     3004.51     3014.01     63.38 o 
   7   0   3       37.61       40.26      5.97 o 
   8   0   3      641.48      633.14     25.10 o 
  -8   1   3      345.28      368.70     18.64 o 
  -7   1   3      967.44      991.97     32.79 o 
  -6   1   3     2419.46     2574.12     59.32 o 
  -5   1   3     2198.59     2217.85     40.73 o 
  -4   1   3     9170.24     9363.45    156.46 o 
  -3   1   3      600.55      606.77     12.84 o 
  -2   1   3    17077.57    16814.19    404.01 o 
  -1   1   3    10148.99    10304.44    358.59 o 
   0   1   3     8417.77     8316.22    138.80 o 
   1   1   3     3822.57     3796.80     65.07 o 
   2   1   3     1680.90     1722.67     36.71 o 
   3   1   3     5808.62     5833.45    127.73 o 
   4   1   3      458.90      426.37     13.24 o 
   5   1   3     4902.78     4870.47     97.69 o 
   6   1   3      122.58      118.08     10.22 o 
   7   1   3     1232.42     1184.11     64.91 o 
   8   1   3      353.94      371.56     20.63 o 
  -8   2   3      334.87      362.34     18.95 o 
  -7   2   3     1480.49     1507.66     37.15 o 
  -6   2   3       67.24       76.39      5.89 o 
  -5   2   3     5151.83     5214.47    103.04 o 
  -4   2   3       85.35       81.65      6.64 o 
  -3   2   3    15514.09    15141.15    285.73 o 
  -2   2   3     3827.13     3988.53     78.89 o 
  -1   2   3     5349.75     5476.89    106.52 o 
   0   2   3    18159.01    18077.42    340.24 o 
   1   2   3       83.79       90.80      4.29 o 
   2   2   3     9771.76     9872.79    188.53 o 
   3   2   3       66.71       81.58      5.97 o 
   4   2   3     3137.26     2974.13    100.45 o 
   5   2   3      735.60      674.95     40.80 o 
   6   2   3     1507.06     1402.72     36.33 o 
   7   2   3      948.74      893.04     39.40 o 
   8   2   3      177.52      183.58     14.57 o 
  -8   3   3     1424.38     1520.45     72.72 o 
  -7   3   3       27.94       36.86      5.77 o 
  -6   3   3     3079.26     2962.33     62.27 o 
  -5   3   3      275.51      258.84     10.03 o 
  -4   3   3     3305.73     3111.80     86.94 o 
  -3   3   3     4021.36     3993.58     80.04 o 
  -2   3   3     5777.50     5720.01    111.90 o 
  -1   3   3    16651.31    16599.97    377.38 o 
   0   3   3     1127.88     1139.00     22.64 o 
   1   3   3    13889.50    13848.68    342.14 o 
   2   3   3     2500.11     2427.34     52.69 o 
   3   3   3     5607.66     5458.88    123.43 o 
   4   3   3     2258.42     2181.31     48.77 o 
   5   3   3     1103.94     1076.86     28.92 o 
   6   3   3     1096.55     1029.31     35.19 o 
   7   3   3      115.56      117.00     12.45 o 
  -8   4   3        6.35        4.41      6.62 o 
  -7   4   3     1374.80     1401.37     43.79 o 
  -6   4   3     1254.16     1231.32     35.37 o 
  -5   4   3     1966.67     1862.98     49.11 o 
  -4   4   3     4129.69     4021.36     82.05 o 
  -3   4   3     2303.01     2229.94     48.26 o 
  -2   4   3     5594.23     5616.04    111.09 o 
  -1   4   3      117.41      131.75      6.96 o 
   0   4   3    14016.05    13988.98    232.82 o 
   1   4   3     1166.59     1179.58     24.15 o 
   2   4   3     8829.82     8792.75    148.97 o 
   3   4   3     3498.95     3504.42     73.18 o 
   4   4   3      818.87      841.36     24.04 o 
   5   4   3     2514.96     2526.28     80.79 o 
   6   4   3       19.10       24.29      7.79 o 
   7   4   3      659.63      665.83     39.63 o 
  -7   5   3      275.86      265.45     15.96 o 
  -6   5   3     1094.54     1058.42     35.41 o 
  -5   5   3     1656.25     1612.99     47.72 o 
  -4   5   3       36.18       37.74      5.29 o 
  -3   5   3     5433.91     5478.60    109.72 o 
  -2   5   3      124.77      110.52      7.09 o 
  -1   5   3     6113.55     6253.37    123.10 o 
   0   5   3      398.41      412.07     12.99 o 
   1   5   3     2915.00     2987.57     71.38 o 
   2   5   3     3840.60     3805.97    119.96 o 
   3   5   3      868.41      897.18     24.92 o 
   4   5   3     4091.92     4075.29     85.52 o 
   5   5   3       28.36       15.81      7.29 o 
   6   5   3     1343.18     1211.52     41.43 o 
  -7   6   3      220.53      208.92     15.03 o 
  -6   6   3     1187.49     1150.74     38.69 o 
  -5   6   3      246.81      229.53     14.38 o 
  -4   6   3     2719.70     2643.23     72.05 o 
  -3   6   3      118.66      116.46      7.97 o 
  -2   6   3     1355.82     1448.41     45.36 o 
  -1   6   3     3126.19     3247.67     67.91 o 
   0   6   3      982.77      975.59     25.07 o 
   1   6   3     3109.98     3216.82     67.73 o 
   2   6   3      462.30      500.14     17.06 o 
   3   6   3     2232.24     2301.48     52.24 o 
   4   6   3       54.38       49.90      9.09 o 
   5   6   3     1494.42     1572.53     57.25 o 
  -6   7   3       29.17       33.23      8.79 o 
  -5   7   3     1150.11     1104.39     38.02 o 
  -4   7   3      626.82      566.18     23.59 o 
  -3   7   3     2547.85     2551.35     70.79 o 
  -2   7   3     1685.41     1760.01     51.73 o 
  -1   7   3      774.22      762.64     24.58 o 
   0   7   3     1621.47     1773.00     42.73 o 
   1   7   3      171.09      188.85     16.24 o 
   2   7   3     1566.92     1635.28     39.76 o 
   3   7   3      222.88      213.65     14.84 o 
   4   7   3      834.43      901.76     33.84 o 
  -5   8   3      712.32      738.23     30.23 o 
  -4   8   3      321.01      326.85     29.47 o 
  -3   8   3     1249.07     1233.14     40.91 o 
  -2   8   3        9.43       13.04      6.58 o 
  -1   8   3     3243.40     3337.74     89.21 o 
   0   8   3       70.65       91.50      8.03 o 
   1   8   3     1624.03     1778.88     50.36 o 
   2   8   3      442.19      466.05     27.68 o 
   3   8   3      146.21      143.30     16.19 o 
  -3   9   3       61.38       68.49     10.60 o 
  -2   9   3     1329.76     1463.96     47.28 o 
  -1   9   3      306.67      312.90     18.01 o 
   0   9   3      852.85      885.22     43.61 o 
  -2 -10   4      601.46      612.78     33.35 o 
  -1 -10   4     1755.99     1786.97     59.26 o 
   0 -10   4       17.54       14.76      8.73 o 
   1 -10   4     2130.28     2136.90     67.67 o 
   2 -10   4      123.21      126.35     14.96 o 
   3 -10   4     1326.33     1358.97     37.24 o 
  -3  -9   4      268.30      268.76     19.85 o 
  -2  -9   4     1418.90     1411.17     48.62 o 
  -1  -9   4       48.82       52.57     10.27 o 
   0  -9   4     2355.02     2302.97     69.55 o 
   1  -9   4      489.45      456.10     23.36 o 
   2  -9   4     1185.37     1108.32     30.22 o 
   3  -9   4     1593.07     1536.05     39.73 o 
   4  -9   4      474.44      475.22     18.75 o 
   5  -9   4     1130.74     1120.52     33.06 o 
  -5  -8   4      724.03      743.67     27.99 o 
  -4  -8   4        2.51        0.80      4.80 o 
  -3  -8   4     1048.23     1027.50     28.03 o 
  -2  -8   4        5.48        4.35      6.77 o 
  -1  -8   4     2010.54     1903.81     58.09 o 
   0  -8   4      354.43      409.69     46.22 o 
   1  -8   4     3009.92     2871.10     62.89 o 
   2  -8   4     1469.64     1451.24     35.95 o 
   3  -8   4      369.05      344.64     14.12 o 
   4  -8   4     1579.96     1568.87     48.21 o 
   5  -8   4       74.63       85.43      8.61 o 
   6  -8   4     1086.76     1115.65     32.62 o 
  -6  -7   4      953.59      981.51     58.98 o 
  -5  -7   4        9.72       18.34      5.96 o 
  -4  -7   4     1360.03     1344.03     34.38 o 
  -3  -7   4      635.25      628.37     21.79 o 
  -2  -7   4     1050.30     1036.23     26.54 o 
  -1  -7   4      580.59      576.81     36.13 o 
   0  -7   4     1444.90     1403.49     33.19 o 
   1  -7   4     1739.98     1757.97     97.76 o 
   2  -7   4      914.03      884.43     23.99 o 
   3  -7   4     4772.13     4802.05    100.39 o 
   4  -7   4       19.22       16.70      4.97 o 
   5  -7   4     1308.87     1337.52     35.27 o 
   6  -7   4      360.01      379.01     16.37 o 
   7  -7   4       92.47       79.80     12.16 o 
  -6  -6   4        3.86       -3.32      6.64 o 
  -5  -6   4     1967.72     1960.32     46.98 o 
  -4  -6   4     1057.63     1008.69     30.39 o 
  -3  -6   4     1059.15     1011.27     25.97 o 
  -2  -6   4     3093.37     3019.09     63.74 o 
  -1  -6   4       40.11       48.85      4.37 o 
   0  -6   4     3419.51     3407.81     70.79 o 
   1  -6   4       23.92       34.11     11.57 o 
   2  -6   4     3829.77     3844.77     80.14 o 
   3  -6   4      283.05      286.15     11.59 o 
   4  -6   4     3983.45     4067.19     86.46 o 
   5  -6   4     2673.22     2775.57     62.35 o 
   6  -6   4     1131.35     1152.16     31.72 o 
   7  -6   4     1000.24     1051.27     51.89 o 
  -7  -5   4      103.98      131.44     11.85 o 
  -6  -5   4     1218.31     1193.64     60.97 o 
  -5  -5   4     1061.90     1021.61     27.79 o 
  -4  -5   4     1747.45     1737.45     40.53 o 
  -3  -5   4     7752.88     7480.14    148.42 o 
  -2  -5   4       86.62      104.10      6.98 o 
  -1  -5   4     8539.57     8349.20    139.47 o 
   0  -5   4     2085.13     2094.26     37.52 o 
   1  -5   4     2422.79     2432.81     51.56 o 
   2  -5   4     3482.47     3521.67     73.13 o 
   3  -5   4     3008.27     3060.66     65.22 o 
   4  -5   4     2931.86     2945.29     63.99 o 
   5  -5   4      681.20      683.85     20.70 o 
   6  -5   4     3790.96     3977.90     85.71 o 
   7  -5   4      147.60      163.02     14.30 o 
   8  -5   4     1477.45     1638.85     53.74 o 
  -7  -4   4      425.80      445.32     19.92 o 
  -6  -4   4     1408.44     1422.75     36.15 o 
  -5  -4   4      700.72      666.08     20.15 o 
  -4  -4   4     5523.57     5492.26    111.59 o 
  -3  -4   4      154.48      147.84      7.28 o 
  -2  -4   4    15066.89    15184.76    292.61 o 
  -1  -4   4     5466.10     5523.82     93.36 o 
   0  -4   4    12257.87    12641.62    219.78 o 
   1  -4   4     9429.74     9505.64    194.86 o 
   2  -4   4      293.61      300.31     10.16 o 
   3  -4   4     4785.31     5096.58    103.51 o 
   4  -4   4      191.16      194.37     11.87 o 
   5  -4   4     4523.41     4610.05     95.83 o 
   6  -4   4      245.95      239.80     15.43 o 
   7  -4   4     1828.85     1892.68     57.27 o 
   8  -4   4     1034.63     1157.03     73.87 o 
  -8  -3   4      245.46      271.54     30.67 o 
  -7  -3   4     1584.07     1597.76     42.64 o 
  -6  -3   4       57.71       64.06      6.95 o 
  -5  -3   4     2992.24     2930.73     63.47 o 
  -4  -3   4      427.45      380.93     12.93 o 
  -3  -3   4     8955.69     9060.38    177.38 o 
  -2  -3   4     3846.81     3917.83     78.81 o 
  -1  -3   4    11636.70    11549.13    238.31 o 
   0  -3   4    25133.84    23453.44    498.34 o 
   1  -3   4      374.90      412.07      9.85 o 
   2  -3   4    28927.82    28313.31    586.11 o 
   3  -3   4      652.99      634.13     13.60 o 
   4  -3   4     4747.40     4836.08     83.27 o 
   5  -3   4     1166.16     1183.21     29.44 o 
   6  -3   4      902.29      885.29     39.17 o 
   7  -3   4     1402.52     1477.35     47.15 o 
   8  -3   4      289.60      319.06     28.80 o 
  -8  -2   4      470.33      528.75     22.51 o 
  -7  -2   4       14.33       14.25      5.49 o 
  -6  -2   4     3041.72     3053.26     66.39 o 
  -5  -2   4     1032.30      995.38     25.74 o 
  -4  -2   4     4435.38     4574.85     93.25 o 
  -3  -2   4     3459.39     3537.05     61.13 o 
  -2  -2   4     2617.68     2769.57     56.36 o 
  -1  -2   4    16988.48    16791.04    391.92 o 
   0  -2   4     2430.07     2685.59     68.81 o 
   1  -2   4    25033.60    24377.16    400.45 o 
   2  -2   4     2852.64     3084.11     53.62 o 
   3  -2   4     9838.13    10294.92    201.27 o 
   4  -2   4     8673.42     8983.39    150.70 o 
   5  -2   4     1759.52     1803.52     39.74 o 
   6  -2   4     2014.43     2039.46     77.65 o 
   7  -2   4       68.89       72.29     20.68 o 
   8  -2   4      652.24      744.32     30.61 o 
  -8  -1   4       21.22       18.56      7.12 o 
  -7  -1   4     1428.36     1482.14     36.97 o 
  -6  -1   4       93.86      119.90      9.64 o 
  -5  -1   4     1771.83     1800.63     40.90 o 
  -4  -1   4     5593.07     5493.00     93.56 o 
  -3  -1   4     1389.03     1456.03     27.20 o 
  -2  -1   4     9442.91     9539.62    158.57 o 
  -1  -1   4      205.71      222.01     16.69 o 
   0  -1   4     6415.29     6665.62    112.14 o 
   1  -1   4     2351.31     2383.11     42.22 o 
   2  -1   4    10432.09    10346.59    172.10 o 
   3  -1   4     6253.97     6369.44    123.77 o 
   4  -1   4      974.28      912.61     22.33 o 
   5  -1   4     5884.41     5954.57    117.45 o 
   6  -1   4      267.46      248.99     10.80 o 
   7  -1   4     1922.46     1854.78     43.08 o 
   8  -1   4      129.61      181.73     28.85 o 
  -8   0   4      329.19      385.85     25.25 o 
  -7   0   4      714.71      750.96     28.01 o 
  -6   0   4     1666.85     1675.17     39.51 o 
  -5   0   4     2480.68     2470.27     52.13 o 
  -4   0   4     1894.78     2027.55     53.72 o 
  -3   0   4     6325.57     6386.62    112.08 o 
  -2   0   4     2323.29     2398.69     80.16 o 
  -1   0   4    10768.88    10715.23    267.04 o 
   0   0   4     5129.08     5159.93     87.79 o 
   1   0   4     3980.20     4043.47     69.58 o 
   2   0   4     3434.76     3416.49     68.58 o 
   3   0   4      767.03      744.54     19.78 o 
   4   0   4     6578.01     6521.37    127.53 o 
   5   0   4        4.31       11.67      3.77 o 
   6   0   4     2443.20     2360.25     51.88 o 
   7   0   4      694.29      655.51     21.70 o 
   8   0   4      242.22      244.89     15.55 o 
  -8   1   4     1068.80     1175.54     39.83 o 
  -7   1   4       48.80       61.70      8.99 o 
  -6   1   4     1658.62     1705.37     49.71 o 
  -5   1   4      110.42       84.10     16.40 o 
  -4   1   4     8266.98     8431.53    141.61 o 
  -3   1   4      538.24      502.93     13.80 o 
  -2   1   4    12927.90    12977.30    509.05 o 
  -1   1   4     6671.92     6594.87    176.44 o 
   0   1   4      663.57      636.28     22.97 o 
   1   1   4    12613.78    12706.13    210.65 o 
   2   1   4        2.58       28.30      9.27 o 
   3   1   4     3592.52     3500.43     71.43 o 
   4   1   4       99.77       87.40      8.32 o 
   5   1   4     1876.70     1774.75     40.63 o 
   6   1   4      916.83      849.17     24.02 o 
   7   1   4      574.71      548.19     18.95 o 
   8   1   4      766.36      720.62     36.41 o 
  -8   2   4        9.61        8.89      7.03 o 
  -7   2   4     2814.32     2832.07     77.44 o 
  -6   2   4      814.58      808.86     21.74 o 
  -5   2   4     2246.74     2177.79     47.04 o 
  -4   2   4     1788.68     1732.29     50.34 o 
  -3   2   4     1355.54     1352.42     30.59 o 
  -2   2   4    10655.18    10836.74    318.89 o 
  -1   2   4     1895.06     2031.76     48.21 o 
   0   2   4    15484.64    15346.82    254.61 o 
   1   2   4     1364.30     1341.75     27.25 o 
   2   2   4     4916.70     5019.82     99.87 o 
   3   2   4     4943.13     4970.25     99.64 o 
   4   2   4     1239.23     1169.25     29.44 o 
   5   2   4     1500.59     1421.73     41.44 o 
   6   2   4      276.32      245.06     12.53 o 
   7   2   4      982.30     1001.91     45.55 o 
  -8   3   4     1924.56     2001.92     92.23 o 
  -7   3   4      632.85      622.18     34.04 o 
  -6   3   4     1227.56     1183.77     29.63 o 
  -5   3   4     6582.94     6417.44    126.90 o 
  -4   3   4      259.85      264.95     22.29 o 
  -3   3   4     6590.13     6539.16    128.45 o 
  -2   3   4       20.31       21.69      3.87 o 
  -1   3   4     7569.43     7533.78    189.08 o 
   0   3   4     2885.68     2887.23     59.56 o 
   1   3   4    11421.80    11488.58    340.67 o 
   2   3   4     5978.13     6006.65    119.33 o 
   3   3   4     1252.39     1250.94     62.80 o 
   4   3   4     4012.11     3884.61     81.58 o 
   5   3   4       43.85       43.09      6.61 o 
   6   3   4     1243.44     1218.99     40.80 o 
   7   3   4       42.62       21.31      8.71 o 
  -8   4   4      607.33      614.15     44.28 o 
  -7   4   4     1603.67     1467.95     59.03 o 
  -6   4   4     3660.08     3534.73     74.69 o 
  -5   4   4      191.73      168.97      9.42 o 
  -4   4   4     6358.11     6197.75    123.34 o 
  -3   4   4     2317.98     2222.94     51.72 o 
  -2   4   4     6682.38     6486.52    245.61 o 
  -1   4   4     1864.35     1902.38     54.87 o 
   0   4   4     3567.18     3453.66    147.38 o 
   1   4   4     3656.85     3671.79     75.36 o 
   2   4   4      809.09      767.80     29.81 o 
   3   4   4     7087.18     7228.52    143.72 o 
   4   4   4       40.81       40.01      6.79 o 
   5   4   4     2209.44     2264.11     52.93 o 
   6   4   4      504.91      489.73     23.62 o 
  -7   5   4      890.04      853.91     32.13 o 
  -6   5   4       15.74       20.59      6.82 o 
  -5   5   4     4722.65     4602.63     95.47 o 
  -4   5   4      605.31      565.66     18.38 o 
  -3   5   4     3525.29     3508.95     74.03 o 
  -2   5   4     4139.64     4164.74     91.57 o 
  -1   5   4      346.11      394.76     24.39 o 
   0   5   4     6042.68     6328.16    125.80 o 
   1   5   4      345.56      349.82     13.32 o 
   2   5   4     3860.38     3913.22     82.39 o 
   3   5   4       44.85       40.74      6.63 o 
   4   5   4     2631.31     2600.38     59.07 o 
   5   5   4     1027.19      963.86     35.16 o 
   6   5   4      606.10      570.87     41.37 o 
  -6   6   4      964.44      918.96     33.95 o 
  -5   6   4      174.81      179.52     13.60 o 
  -4   6   4     1714.58     1597.71     48.61 o 
  -3   6   4     2883.60     2901.02     63.39 o 
  -2   6   4     1145.14     1146.43     29.79 o 
  -1   6   4     3745.71     3957.56     82.54 o 
   0   6   4       83.47       90.65      7.53 o 
   1   6   4     2434.08     2594.39     68.85 o 
   2   6   4      603.54      613.42     39.94 o 
   3   6   4     1925.69     2029.21     63.86 o 
   4   6   4      509.47      539.68     32.79 o 
   5   6   4      515.09      596.56     39.53 o 
  -6   7   4      462.50      407.05     25.07 o 
  -5   7   4      519.50      494.18     23.34 o 
  -4   7   4      751.86      751.17     29.34 o 
  -3   7   4      442.45      414.26     19.87 o 
  -2   7   4     2306.98     2359.56     53.66 o 
  -1   7   4       12.39       20.06      5.80 o 
   0   7   4     2763.01     2771.08     72.99 o 
   1   7   4      416.13      422.72     19.32 o 
   2   7   4      393.22      412.04     19.71 o 
   3   7   4      853.25      891.70     43.36 o 
   4   7   4       42.68       51.17     10.45 o 
  -4   8   4       34.14       64.30     10.53 o 
  -3   8   4     1227.28     1200.75     41.13 o 
  -2   8   4       57.45       78.25     10.61 o 
  -1   8   4     1232.05     1255.25     52.98 o 
   0   8   4      841.03      858.56     30.35 o 
   1   8   4      692.29      682.73     26.40 o 
   2   8   4     1421.34     1612.72     48.82 o 
  -1 -10   5     2647.70     2710.27     82.47 o 
   0 -10   5      419.48      417.21     23.94 o 
   1 -10   5     1302.70     1277.21     46.78 o 
   2 -10   5     1151.30     1205.87     49.38 o 
   3 -10   5      157.88      143.56     12.77 o 
  -3  -9   5       17.44       15.02      9.61 o 
  -2  -9   5     1908.86     1875.04     60.25 o 
  -1  -9   5      893.97      849.51     34.09 o 
   0  -9   5     1659.73     1704.61     55.25 o 
   1  -9   5     3770.08     3558.64    100.32 o 
   2  -9   5      311.71      310.58     13.63 o 
   3  -9   5     3119.84     3092.04     70.02 o 
   4  -9   5       78.62       88.70      8.93 o 
   5  -9   5     1250.55     1287.21     48.24 o 
  -4  -8   5      206.93      218.45     12.04 o 
  -3  -8   5     1273.22     1292.65    121.29 o 
  -2  -8   5     1348.80     1304.99     44.47 o 
  -1  -8   5     1450.53     1392.17     46.02 o 
   0  -8   5     2758.65     2636.84     90.47 o 
   1  -8   5      304.76      303.73     17.78 o 
   2  -8   5     4064.69     3949.91     84.44 o 
   3  -8   5      318.08      332.89     14.01 o 
   4  -8   5     2162.16     2214.11     52.83 o 
   5  -8   5      948.61     1001.58     29.71 o 
   6  -8   5      292.80      282.51     17.44 o 
  -5  -7   5      336.41      338.71     14.98 o 
  -4  -7   5     1303.39     1262.78     32.77 o 
  -3  -7   5     1563.47     1491.66     36.33 o 
  -2  -7   5      314.65      307.15     11.89 o 
  -1  -7   5     2471.29     2330.56     69.66 o 
   0  -7   5       22.28       20.28      8.50 o 
   1  -7   5     3342.61     3286.99     70.02 o 
   2  -7   5      221.94      221.48     10.14 o 
   3  -7   5     2365.64     2339.88     53.33 o 
   4  -7   5     1369.65     1383.79     35.65 o 
   5  -7   5      585.55      571.05     19.86 o 
   6  -7   5     1267.24     1361.75     52.32 o 
   7  -7   5        0.32       -3.07      7.98 o 
  -6  -6   5      327.96      322.31     15.31 o 
  -5  -6   5      553.36      536.35     20.69 o 
  -4  -6   5     1766.90     1743.13     41.55 o 
  -3  -6   5       47.15       46.25      5.40 o 
  -2  -6   5     4945.98     4830.50     98.41 o 
  -1  -6   5      410.30      383.12     12.30 o 
   0  -6   5     2538.71     2500.51     53.60 o 
   1  -6   5     1560.64     1466.74     34.11 o 
   2  -6   5     1016.80     1010.82     25.83 o 
   3  -6   5     1744.03     1802.31     42.18 o 
   4  -6   5      823.19      834.88     23.87 o 
   5  -6   5     1869.46     1984.57     60.98 o 
   6  -6   5       25.08       24.95      7.96 o 
   7  -6   5     1210.55     1289.37     45.45 o 
  -7  -5   5      617.59      621.16     29.72 o 
  -6  -5   5       50.71       55.50      9.15 o 
  -5  -5   5     1862.74     1843.05     44.16 o 
  -4  -5   5       23.91       38.11      5.33 o 
  -3  -5   5     3587.52     3474.58     73.42 o 
  -2  -5   5      695.80      658.29     17.89 o 
  -1  -5   5     3838.37     3745.92     76.54 o 
   0  -5   5     5081.59     5009.96     85.34 o 
   1  -5   5      821.28      817.34     27.68 o 
   2  -5   5     3023.32     3074.38     82.90 o 
   3  -5   5       39.97       49.52      7.29 o 
   4  -5   5     1673.46     1673.11     39.75 o 
   5  -5   5       30.50       33.66      5.68 o 
   6  -5   5     1512.17     1540.37     49.03 o 
   7  -5   5      261.74      270.17     18.37 o 
  -7  -4   5       22.83       33.27      6.94 o 
  -6  -4   5     1732.84     1828.43     69.18 o 
  -5  -4   5      360.11      340.55     13.54 o 
  -4  -4   5     2002.97     1984.46     44.97 o 
  -3  -4   5     1982.37     1860.91     78.75 o 
  -2  -4   5     3780.82     3821.99     77.91 o 
  -1  -4   5     4796.48     4676.83    134.36 o 
   0  -4   5      883.43     1007.47     19.86 o 
   1  -4   5    10941.90    11361.72    188.89 o 
   2  -4   5      851.16      783.18     20.36 o 
   3  -4   5     4728.04     4853.70     99.40 o 
   4  -4   5     1335.56     1337.12     32.43 o 
   5  -4   5      609.90      604.20     41.21 o 
   6  -4   5      922.31      944.23     34.26 o 
   7  -4   5      423.94      424.54     22.18 o 
   8  -4   5      796.10      857.82     35.30 o 
  -7  -3   5     1788.66     1856.18     58.93 o 
  -6  -3   5     1177.06     1170.62     31.13 o 
  -5  -3   5     2969.18     3108.84     67.34 o 
  -4  -3   5     3677.31     3744.95     78.36 o 
  -3  -3   5      671.42      677.84     18.35 o 
  -2  -3   5     7784.18     7810.99    130.84 o 
  -1  -3   5      107.30      142.77     12.91 o 
   0  -3   5    17488.20    16542.86    467.54 o 
   1  -3   5      188.57      205.07      9.68 o 
   2  -3   5    12469.10    13047.14    216.74 o 
   3  -3   5     6426.24     6734.10    113.93 o 
   4  -3   5     2195.75     2293.49     50.52 o 
   5  -3   5     3790.87     3770.44     98.73 o 
   6  -3   5       42.84       37.36     13.02 o 
   7  -3   5      809.69      806.17     31.76 o 
   8  -3   5       15.57       39.11     10.80 o 
  -8  -2   5      775.57      829.96     31.68 o 
  -7  -2   5      305.67      334.98     19.58 o 
  -6  -2   5     1017.18     1011.23     31.22 o 
  -5  -2   5     4902.99     4870.93    100.57 o 
  -4  -2   5      158.03      171.77     11.91 o 
  -3  -2   5    14133.83    14284.29    236.82 o 
  -2  -2   5       33.75       30.63      4.36 o 
  -1  -2   5     8406.42     8434.80    141.12 o 
   0  -2   5     2221.91     2157.84     38.83 o 
   1  -2   5     9566.02     9791.91    191.30 o 
   2  -2   5     9103.39     9235.37    154.80 o 
   3  -2   5     4751.90     4988.97     85.78 o 
   4  -2   5    10334.98    10412.35    260.03 o 
   5  -2   5       91.58      112.93     18.96 o 
   6  -2   5     3929.31     4050.39    106.17 o 
   7  -2   5      471.06      472.22     23.02 o 
   8  -2   5      491.57      472.55     24.38 o 
  -8  -1   5      423.71      439.76     22.19 o 
  -7  -1   5      623.87      591.45     39.27 o 
  -6  -1   5     1817.75     1808.17     65.52 o 
  -5  -1   5      832.85      819.68     22.63 o 
  -4  -1   5     3687.16     3553.28    201.80 o 
  -3  -1   5     1519.90     1624.96     30.52 o 
  -2  -1   5     6637.54     6769.48    114.25 o 
  -1  -1   5    10987.36    11099.02    299.00 o 
   0  -1   5     6887.15     7118.93    120.23 o 
   1  -1   5     6574.94     6439.72    109.40 o 
   2  -1   5     1128.41     1134.85     22.62 o 
   3  -1   5    10655.69    10671.44    178.20 o 
   4  -1   5       76.27       99.72     19.92 o 
   5  -1   5     7321.42     7163.94    140.78 o 
   6  -1   5     1711.92     1612.65     38.24 o 
   7  -1   5      897.82      894.54     33.57 o 
   8  -1   5     1229.24     1319.88     45.89 o 
  -8   0   5       89.41       82.93     12.89 o 
  -7   0   5     1013.14     1093.99     37.42 o 
  -6   0   5       26.69       30.18      9.93 o 
  -5   0   5     3347.79     3408.36    143.91 o 
  -4   0   5      260.33      263.98      8.06 o 
  -3   0   5     8998.26     8634.79    403.35 o 
  -2   0   5      831.27      656.98     17.15 o 
  -1   0   5     1600.78     1549.08     31.57 o 
   0   0   5     9477.63     9207.88    154.49 o 
   1   0   5       21.61       32.70      3.40 o 
   2   0   5    10774.31    10534.76    176.00 o 
   3   0   5       33.19       40.18      6.00 o 
   4   0   5     3976.37     3876.56     79.36 o 
   5   0   5     1387.38     1335.90     32.56 o 
   6   0   5     1202.08     1152.83     29.97 o 
   7   0   5     1910.99     1892.71     45.32 o 
  -8   1   5     1062.00     1099.39     39.02 o 
  -7   1   5      299.39      303.89     17.59 o 
  -6   1   5     1977.86     1996.10     57.56 o 
  -5   1   5      538.29      566.50     22.11 o 
  -4   1   5      925.80      859.54     26.42 o 
  -3   1   5     3081.80     3117.30     64.07 o 
  -2   1   5     2772.03     2776.35     59.62 o 
  -1   1   5     9949.50     9455.91    259.64 o 
   0   1   5     2677.93     2927.90     52.54 o 
   1   1   5     4805.67     4751.70     85.75 o 
   2   1   5     1680.80     1606.18     40.33 o 
   3   1   5     1999.14     1936.60     43.30 o 
   4   1   5     2937.23     2818.36     60.46 o 
   5   1   5      755.82      705.45     21.04 o 
   6   1   5     1519.13     1408.86     35.63 o 
   7   1   5        7.25       13.92      5.78 o 
  -8   2   5        8.22       19.35      8.48 o 
  -7   2   5      540.70      584.02     25.03 o 
  -6   2   5     2088.85     2047.64     55.17 o 
  -5   2   5      194.71      173.28     11.35 o 
  -4   2   5     5208.94     5193.91    103.79 o 
  -3   2   5      147.94      156.95      8.17 o 
  -2   2   5     2371.42     2340.81     61.50 o 
  -1   2   5      522.98      526.13     15.74 o 
   0   2   5     7575.35     7416.11    144.91 o 
   1   2   5     3333.49     3325.02     59.63 o 
   2   2   5     6595.14     7014.24    137.69 o 
   3   2   5     3466.63     3426.99     71.95 o 
   4   2   5       74.40       79.65      7.45 o 
   5   2   5     2189.87     2124.66     49.21 o 
   6   2   5       93.19       80.46      9.98 o 
   7   2   5      800.80      723.37     29.87 o 
  -8   3   5      900.11      866.01     34.09 o 
  -7   3   5      931.84      971.87     27.09 o 
  -6   3   5     1159.22     1140.17     29.57 o 
  -5   3   5     2785.81     2678.42     58.05 o 
  -4   3   5      989.16      972.27     42.04 o 
  -3   3   5     4894.09     4562.62    115.83 o 
  -2   3   5     4695.39     4816.49     97.48 o 
  -1   3   5     4242.81     4233.65     86.48 o 
   0   3   5     1915.00     1913.93     42.27 o 
   1   3   5      976.93      988.30     37.65 o 
   2   3   5     5741.01     5874.64    118.11 o 
   3   3   5       34.42       37.71      6.19 o 
   4   3   5     4825.45     4913.72    121.33 o 
   5   3   5      325.68      310.31     18.17 o 
   6   3   5      673.32      668.11     23.28 o 
  -7   4   5       32.26       35.98      8.30 o 
  -6   4   5     3721.20     3688.73     78.84 o 
  -5   4   5       70.35       92.93     12.08 o 
  -4   4   5     8008.60     7743.38    159.41 o 
  -3   4   5     2316.09     2247.95     50.28 o 
  -2   4   5      605.76      608.08     18.78 o 
  -1   4   5     8361.26     8385.86    196.10 o 
   0   4   5      194.03      188.88     15.58 o 
   1   4   5     5726.95     5884.31    118.00 o 
   2   4   5       58.07       94.18     19.57 o 
   3   4   5     2506.80     2600.59     58.51 o 
   4   4   5     1146.23     1132.78     31.53 o 
   5   4   5     1119.29     1147.64     58.32 o 
   6   4   5     1429.18     1316.99     45.27 o 
  -7   5   5      907.11      861.39     33.40 o 
  -6   5   5      166.39      180.10     30.08 o 
  -5   5   5     1530.99     1421.99     36.56 o 
  -4   5   5     3880.80     3759.61     80.15 o 
  -3   5   5     2056.13     1972.15     46.12 o 
  -2   5   5    11647.68    11660.27    289.69 o 
  -1   5   5        0.72        7.25      4.17 o 
   0   5   5     4735.42     4877.99    120.40 o 
   1   5   5     2942.12     3070.56     80.57 o 
   2   5   5     1528.37     1551.39     46.53 o 
   3   5   5     1852.37     1797.36     44.07 o 
   4   5   5      741.09      753.55     24.75 o 
   5   5   5     1096.91     1048.09     38.54 o 
  -6   6   5      334.28      268.28     18.05 o 
  -5   6   5     1459.31     1358.84     44.91 o 
  -4   6   5      638.76      547.25     23.98 o 
  -3   6   5     2992.72     2995.71     66.25 o 
  -2   6   5      149.61      151.68     12.06 o 
  -1   6   5     6536.39     6575.70    173.18 o 
   0   6   5     2864.09     2901.44     77.31 o 
   1   6   5     1984.62     2052.84     77.62 o 
   2   6   5     2276.01     2310.75     64.64 o 
   3   6   5        9.63        4.22      7.04 o 
   4   6   5     1140.82     1295.65     61.79 o 
  -5   7   5       36.52       50.78     14.81 o 
  -4   7   5     1238.45     1203.50     41.62 o 
  -3   7   5      130.62      145.62     13.09 o 
  -2   7   5     2218.65     2281.48     53.39 o 
  -1   7   5      609.66      587.45     20.40 o 
   0   7   5      873.50      970.07     33.66 o 
   1   7   5     3102.68     3237.52     86.03 o 
   2   7   5        1.72       13.09     10.29 o 
   3   7   5     1639.92     1854.22    154.71 o 
  -3   8   5      251.26      225.05     16.48 o 
  -2   8   5      840.07      827.28     32.59 o 
  -1   8   5      310.76      334.14     26.45 o 
   0   8   5     1406.92     1573.80     48.83 o 
   1   8   5       93.50      112.35     12.18 o 
  -1 -10   6      777.18      794.66     34.55 o 
   0 -10   6     1797.24     1781.84     59.54 o 
   1 -10   6      195.94      202.05     18.00 o 
   2 -10   6     1790.81     1798.08     60.42 o 
   3 -10   6       39.28       43.41     11.25 o 
  -3  -9   6      806.62      787.76     34.20 o 
  -2  -9   6      533.16      522.95     33.25 o 
  -1  -9   6     2034.52     1942.83     85.31 o 
   0  -9   6      187.32      192.54     15.98 o 
   1  -9   6     3451.32     3380.60     96.81 o 
   2  -9   6      401.58      391.45     22.30 o 
   3  -9   6     2680.80     2704.08     62.77 o 
   4  -9   6     1119.32     1147.43     64.37 o 
   5  -9   6      485.77      469.65     19.68 o 
  -4  -8   6     1222.08     1250.51     40.94 o 
  -3  -8   6      400.93      406.74     22.14 o 
  -2  -8   6     2154.57     2070.59     63.37 o 
  -1  -8   6        0.11        6.27      6.45 o 
   0  -8   6     3421.29     3235.44     95.47 o 
   1  -8   6      350.16      434.73     70.70 o 
   2  -8   6     3428.47     3341.01     73.02 o 
   3  -8   6     2111.03     2173.14     51.51 o 
   4  -8   6      573.34      570.24     20.11 o 
   5  -8   6     2910.13     3055.29     91.24 o 
   6  -8   6       12.82       23.70      7.35 o 
  -5  -7   6      679.24      673.99     39.79 o 
  -4  -7   6      231.40      245.73     12.18 o 
  -3  -7   6     2999.75     2895.10     63.59 o 
  -2  -7   6      115.95      124.97     12.13 o 
  -1  -7   6     3751.96     3548.66     97.07 o 
   0  -7   6      940.04      832.86     42.16 o 
   1  -7   6     1885.45     1852.76     56.18 o 
   2  -7   6     3104.30     3005.83     65.60 o 
   3  -7   6      959.39     1002.94     36.55 o 
   4  -7   6     4242.30     4382.55     94.36 o 
   5  -7   6        5.04       12.07      5.89 o 
   6  -7   6     1888.51     2003.35     62.68 o 
  -6  -6   6      788.72      762.22     57.81 o 
  -5  -6   6       43.15       49.68      6.90 o 
  -4  -6   6     2593.36     2584.08     57.94 o 
  -3  -6   6       47.98       56.97      5.99 o 
  -2  -6   6     3450.62     3401.22     71.70 o 
  -1  -6   6     2795.77     2794.41     59.76 o 
   0  -6   6     2236.35     2260.77     63.62 o 
   1  -6   6     4512.23     4373.55     90.39 o 
   2  -6   6      438.30      421.06     15.82 o 
   3  -6   6     3005.86     3013.67     65.83 o 
   4  -6   6       92.25       98.64     11.20 o 
   5  -6   6     2393.53     2525.29     58.40 o 
   6  -6   6      713.46      726.24     30.62 o 
   7  -6   6      530.75      550.31     27.64 o 
  -6  -5   6       54.77       44.93      7.39 o 
  -5  -5   6      975.89      966.55     30.26 o 
  -4  -5   6      645.13      633.82     19.42 o 
  -3  -5   6     1960.01     1924.56     43.68 o 
  -2  -5   6     2410.81     2327.37     65.35 o 
  -1  -5   6     1758.80     1689.86     92.31 o 
   0  -5   6     4527.15     4561.06     95.33 o 
   1  -5   6      123.51      143.36      7.58 o 
   2  -5   6     5016.17     5079.93    103.86 o 
   3  -5   6     1024.86     1046.57     27.27 o 
   4  -5   6     1686.83     1723.72     41.18 o 
   5  -5   6      988.91     1042.26     36.36 o 
   6  -5   6      301.49      348.13     20.48 o 
   7  -5   6     1004.61     1023.05     39.04 o 
  -7  -4   6      261.85      261.88     13.87 o 
  -6  -4   6      981.71      969.10     32.91 o 
  -5  -4   6     1746.87     1764.53     42.50 o 
  -4  -4   6      504.81      514.13     16.65 o 
  -3  -4   6     2400.91     2168.73    180.96 o 
  -2  -4   6       25.08       29.79      4.21 o 
  -1  -4   6     5883.54     6030.42    102.46 o 
   0  -4   6      341.28      373.19     10.29 o 
   1  -4   6     6501.94     6747.28    114.59 o 
   2  -4   6     1996.99     2046.41     45.35 o 
   3  -4   6     1321.97     1355.82     32.71 o 
   4  -4   6     3574.93     3720.03     78.87 o 
   5  -4   6       62.73       70.32      9.59 o 
   6  -4   6     1304.71     1309.36     62.35 o 
   7  -4   6       12.26        6.90      8.47 o 
  -7  -3   6      841.71      910.09     56.38 o 
  -6  -3   6     1818.90     1833.94     57.58 o 
  -5  -3   6      133.97      157.80     13.31 o 
  -4  -3   6     6694.74     6774.32    136.98 o 
  -3  -3   6      350.03      343.84     15.25 o 
  -2  -3   6     6341.61     6362.10    126.52 o 
  -1  -3   6     1381.36     1396.27     26.93 o 
   0  -3   6     2234.72     2132.07     57.79 o 
   1  -3   6     4823.00     4964.67     85.67 o 
   2  -3   6     1920.54     1976.72     42.23 o 
   3  -3   6     5454.47     5344.25    202.62 o 
   4  -3   6       53.12       66.24     22.96 o 
   5  -3   6     2616.41     2607.98     72.75 o 
   6  -3   6      435.34      455.18     30.16 o 
   7  -3   6      551.30      608.65     58.19 o 
  -7  -2   6     1185.15     1154.39     40.05 o 
  -6  -2   6      177.79      164.62     13.13 o 
  -5  -2   6     4597.24     4734.70     98.82 o 
  -4  -2   6      584.56      593.55     18.08 o 
  -3  -2   6     5803.94     6100.44    122.73 o 
  -2  -2   6    10187.45    10160.52    187.62 o 
  -1  -2   6     3544.76     3631.48     63.72 o 
   0  -2   6    10201.78    10185.69    170.42 o 
   1  -2   6      280.09      308.30     11.36 o 
   2  -2   6     5456.29     5381.84    108.52 o 
   3  -2   6      299.82      293.80     14.91 o 
   4  -2   6     5617.76     5447.77    151.51 o 
   5  -2   6     1009.63     1026.47     34.94 o 
   6  -2   6     1682.01     1549.87     70.50 o 
   7  -2   6     1160.06     1219.52     50.48 o 
  -8  -1   6      772.13      804.02     32.64 o 
  -7  -1   6        2.03       -1.89     10.90 o 
  -6  -1   6     1968.70     1994.16     58.62 o 
  -5  -1   6      527.54      482.81     20.88 o 
  -4  -1   6     5802.69     6125.79    123.80 o 
  -3  -1   6     4900.05     5085.22     87.73 o 
  -2  -1   6     2091.17     2040.18     37.92 o 
  -1  -1   6    15099.42    14785.78    245.48 o 
   0  -1   6     1693.67     1734.96     33.47 o 
   1  -1   6    16951.01    16577.62    275.42 o 
   2  -1   6     1688.48     1652.71     32.02 o 
   3  -1   6     5046.76     4871.91     97.98 o 
   4  -1   6     1364.95     1319.27     31.88 o 
   5  -1   6     1432.92     1327.83     32.62 o 
   6  -1   6     2333.57     2255.44     51.66 o 
   7  -1   6      158.86      170.52     15.48 o 
  -8   0   6      102.57      110.41     13.01 o 
  -7   0   6     1493.23     1559.76     49.79 o 
  -6   0   6      685.04      721.83     52.17 o 
  -5   0   6     2026.58     2072.36     58.86 o 
  -4   0   6     2807.77     2871.23     63.44 o 
  -3   0   6     1565.34     1576.78     45.33 o 
  -2   0   6    13635.78    13161.81    314.18 o 
  -1   0   6      282.12      297.92     11.51 o 
   0   0   6     9973.97     9625.65    161.91 o 
   1   0   6     3694.66     3660.43     65.25 o 
   2   0   6     1545.23     1464.02     34.49 o 
   3   0   6     7427.21     7244.78    148.78 o 
   4   0   6      634.29      593.32     18.45 o 
   5   0   6     2555.26     2388.38     53.29 o 
   6   0   6       71.54       72.25      9.39 o 
   7   0   6     1335.25     1284.89     52.60 o 
  -8   1   6      450.92      524.12     25.53 o 
  -7   1   6      938.67      918.10     49.97 o 
  -6   1   6      298.06      277.23     16.60 o 
  -5   1   6     3884.91     3946.05    117.30 o 
  -4   1   6      308.54      301.81     11.57 o 
  -3   1   6     4636.94     4378.79    196.25 o 
  -2   1   6       21.86       30.58      4.69 o 
  -1   1   6     6276.01     6235.46    123.40 o 
   0   1   6     4144.31     3986.60     70.50 o 
   1   1   6     6892.53     6812.20    149.15 o 
   2   1   6     4468.15     4313.91     88.23 o 
   3   1   6      121.03      117.31     20.63 o 
   4   1   6     2525.44     2436.59     54.35 o 
   5   1   6      474.16      453.92     16.70 o 
   6   1   6     1427.37     1357.18     49.83 o 
   7   1   6      214.57      217.94     13.18 o 
  -7   2   6      255.23      283.75     29.54 o 
  -6   2   6     1143.95     1130.39     38.56 o 
  -5   2   6      194.70      200.21     10.13 o 
  -4   2   6     2159.82     2137.08     47.85 o 
  -3   2   6     3024.19     3042.56     64.73 o 
  -2   2   6     4388.42     4408.36    111.53 o 
  -1   2   6     1972.43     1911.03     43.29 o 
   0   2   6     2314.99     2280.84     42.98 o 
   1   2   6     3881.26     3617.99     68.00 o 
   2   2   6      136.64      151.00      9.18 o 
   3   2   6     6330.15     6199.74    124.46 o 
   4   2   6       51.84       51.95      7.17 o 
   5   2   6     1262.49     1215.45     32.78 o 
   6   2   6      384.19      392.92     19.80 o 
  -7   3   6     1091.58     1097.06     84.93 o 
  -6   3   6       11.81       20.12      5.48 o 
  -5   3   6     2522.70     2408.21     54.13 o 
  -4   3   6      334.77      311.20     13.08 o 
  -3   3   6      566.35      597.65     18.94 o 
  -2   3   6     2612.94     2624.21     57.41 o 
  -1   3   6      153.68      145.21     13.60 o 
   0   3   6     5604.30     5275.72    129.15 o 
   1   3   6       37.00       34.73      5.64 o 
   2   3   6     2772.68     2779.26     74.14 o 
   3   3   6      268.19      269.07     13.20 o 
   4   3   6     1356.20     1332.05     42.15 o 
   5   3   6     1460.01     1345.61     43.01 o 
   6   3   6      335.45      308.02     16.06 o 
  -7   4   6      280.09      267.63     14.21 o 
  -6   4   6      672.67      638.52     21.58 o 
  -5   4   6     1153.08     1110.84     30.44 o 
  -4   4   6      937.54      897.70     25.90 o 
  -3   4   6     4274.33     4199.42     91.01 o 
  -2   4   6      568.66      581.91     23.04 o 
  -1   4   6     2471.99     2468.59     55.39 o 
   0   4   6      926.51      908.78     25.38 o 
   1   4   6      854.27      874.03     31.18 o 
   2   4   6     2841.89     2904.17     77.94 o 
   3   4   6     1153.23     1164.76     32.24 o 
   4   4   6     1332.75     1356.16     36.65 o 
   5   4   6      202.70      227.28     27.94 o 
  -6   5   6     1590.22     1576.41     51.40 o 
  -5   5   6       84.60       77.85      8.53 o 
  -4   5   6     2104.31     2022.86     48.45 o 
  -3   5   6       35.77       38.06      6.49 o 
  -2   5   6     4621.49     4578.89    113.81 o 
  -1   5   6     1618.09     1586.69     39.42 o 
   0   5   6     5086.49     5088.93    127.08 o 
   1   5   6     1876.94     1905.61     55.98 o 
   2   5   6      204.70      244.56     25.07 o 
   3   5   6     1474.25     1516.36    104.74 o 
   4   5   6      113.77      134.21     23.18 o 
  -5   6   6     1374.06     1378.71     46.77 o 
  -4   6   6      684.17      707.39     28.87 o 
  -3   6   6     2141.03     2119.05     50.81 o 
  -2   6   6      761.46      765.23     24.26 o 
  -1   6   6     1387.15     1393.82     36.62 o 
   0   6   6     3332.30     3447.74     91.53 o 
   1   6   6      111.64      151.52     13.50 o 
   2   6   6     4659.80     5122.53    134.59 o 
   3   6   6      104.45      124.99     17.92 o 
  -4   7   6      597.62      560.66     26.32 o 
  -3   7   6     1326.58     1400.99     99.94 o 
  -2   7   6       66.12       79.72      9.15 o 
  -1   7   6     2576.88     2696.67     75.13 o 
   0   7   6       97.80      117.78     12.88 o 
   1   7   6     2394.35     2537.68     72.15 o 
   2   7   6      341.89      341.97     20.41 o 
   0 -10   7     1351.20     1372.20     49.81 o 
   1 -10   7       31.92       45.75     11.45 o 
   2 -10   7     1432.31     1493.52     53.61 o 
  -3  -9   7     1509.47     1496.26     80.30 o 
  -2  -9   7       16.87       22.36      9.22 o 
  -1  -9   7     1319.66     1306.97     63.20 o 
   0  -9   7      389.82      375.70     22.21 o 
   1  -9   7     1406.22     1353.62     47.53 o 
   2  -9   7     1035.27     1015.41     39.62 o 
   3  -9   7      535.84      525.12     19.93 o 
   4  -9   7     1771.87     1905.03     48.60 o 
  -4  -8   7     1315.43     1323.72     47.89 o 
  -3  -8   7      293.64      299.79     19.48 o 
  -2  -8   7     2497.50     2309.17     69.85 o 
  -1  -8   7     1549.67     1479.41     53.47 o 
   0  -8   7      875.03      850.11     33.26 o 
   1  -8   7     2084.93     1986.73     61.32 o 
   2  -8   7      133.09      139.60      9.61 o 
   3  -8   7     2708.69     2737.06     62.83 o 
   4  -8   7        6.08        7.73      6.07 o 
   5  -8   7     1895.15     1910.75     48.63 o 
  -5  -7   7     1158.94     1262.96     34.75 o 
  -4  -7   7       11.53       13.64      5.62 o 
  -3  -7   7     2186.25     2215.31     51.15 o 
  -2  -7   7     1640.43     1584.57     73.21 o 
  -1  -7   7      933.82      868.50     32.24 o 
   0  -7   7     5947.01     5723.59    149.60 o 
   1  -7   7       24.20       30.40      7.88 o 
   2  -7   7     3525.08     3529.37     76.40 o 
   3  -7   7      174.22      167.83     10.24 o 
   4  -7   7     2022.93     2052.80     49.60 o 
   5  -7   7      693.74      747.87     24.48 o 
   6  -7   7      932.77      946.89     38.05 o 
  -6  -6   7      782.61      784.97     25.54 o 
  -5  -6   7      192.78      195.42     11.61 o 
  -4  -6   7     1210.51     1183.40     31.24 o 
  -3  -6   7     1451.98     1455.37     47.08 o 
  -2  -6   7     2685.80     2539.00     56.27 o 
  -1  -6   7     4320.60     4169.82    110.97 o 
   0  -6   7      131.19      127.37     11.16 o 
   1  -6   7     5256.39     5297.93    108.68 o 
   2  -6   7     1504.15     1446.00     35.43 o 
   3  -6   7     2433.20     2460.11     55.79 o 
   4  -6   7     1285.27     1280.18     34.91 o 
   5  -6   7      562.52      555.19     25.71 o 
   6  -6   7     1251.39     1261.44    104.97 o 
  -6  -5   7      958.22      956.37     30.69 o 
  -5  -5   7      631.78      627.79     27.86 o 
  -4  -5   7     1414.72     1440.07     36.32 o 
  -3  -5   7      275.05      277.22     16.39 o 
  -2  -5   7     2637.60     2629.28     57.27 o 
  -1  -5   7        5.67        8.57      3.24 o 
   0  -5   7     8318.76     8291.40    140.12 o 
   1  -5   7      890.08      897.15     34.53 o 
   2  -5   7     3727.49     3577.51     75.88 o 
   3  -5   7     3772.89     3950.12     83.92 o 
   4  -5   7      174.97      179.70     21.04 o 
   5  -5   7     2517.20     2589.29     74.39 o 
   6  -5   7        0.64        5.70      7.84 o 
   7  -5   7      950.93      972.01     62.71 o 
  -7  -4   7      333.70      340.92     28.96 o 
  -6  -4   7      283.10      287.23     14.42 o 
  -5  -4   7     2087.41     2089.93     70.29 o 
  -4  -4   7      349.09      323.19     13.46 o 
  -3  -4   7     3853.15     3872.03     81.26 o 
  -2  -4   7      371.51      358.32     12.85 o 
  -1  -4   7     2598.82     2584.62     85.36 o 
   0  -4   7     1103.64     1123.02     27.38 o 
   1  -4   7     2691.34     2769.79     50.70 o 
   2  -4   7     5815.99     5978.13    121.20 o 
   3  -4   7      796.85      785.18     22.04 o 
   4  -4   7     4074.54     4185.35    108.98 o 
   5  -4   7      263.02      287.60     17.69 o 
   6  -4   7     1011.19     1087.12     39.70 o 
   7  -4   7      458.82      460.16     25.12 o 
  -7  -3   7      114.32      109.47     12.77 o 
  -6  -3   7     2724.60     2729.20     79.08 o 
  -5  -3   7        4.29        5.67      4.67 o 
  -4  -3   7     3156.55     3236.01     70.12 o 
  -3  -3   7     2450.27     2452.30     54.08 o 
  -2  -3   7      626.69      598.88     21.38 o 
  -1  -3   7     5442.02     5594.07     96.36 o 
   0  -3   7      536.63      538.31     13.63 o 
   1  -3   7     2628.42     2652.34     48.89 o 
   2  -3   7       18.30       29.84      3.68 o 
   3  -3   7     3810.12     3903.73     69.43 o 
   4  -3   7      873.83      868.19     31.04 o 
   5  -3   7     2201.13     2168.40     63.63 o 
   6  -3   7     1299.00     1278.71     43.61 o 
   7  -3   7      112.39      109.50     14.09 o 
  -7  -2   7      889.44      952.09     35.99 o 
  -6  -2   7      370.15      343.12     18.93 o 
  -5  -2   7     1954.89     1980.65     58.00 o 
  -4  -2   7     3974.76     4176.85     87.65 o 
  -3  -2   7     2244.44     2242.08     49.83 o 
  -2  -2   7     7475.41     7521.51    128.08 o 
  -1  -2   7      391.39      398.00     13.20 o 
   0  -2   7     6132.48     6287.59    108.31 o 
   1  -2   7     2519.04     2620.03     48.65 o 
   2  -2   7     4069.44     4132.07     73.40 o 
   3  -2   7     1029.79     1067.43     34.67 o 
   4  -2   7     1341.20     1325.79     43.00 o 
   5  -2   7     1955.18     1899.44    100.12 o 
   6  -2   7      149.11      164.45     17.52 o 
   7  -2   7     1436.84     1504.90     83.91 o 
  -7  -1   7      844.45      885.63     34.39 o 
  -6  -1   7      828.55      875.46     32.77 o 
  -5  -1   7     1904.04     1943.82     56.97 o 
  -4  -1   7      316.41      331.86     22.09 o 
  -3  -1   7     6848.01     7126.79    140.09 o 
  -2  -1   7      360.50      361.86     12.52 o 
  -1  -1   7    13098.96    13097.67    219.08 o 
   0  -1   7     3482.54     3652.34     65.65 o 
   1  -1   7     2792.09     2848.42     52.67 o 
   2  -1   7     6737.00     6441.32    127.91 o 
   3  -1   7      243.81      250.03     11.47 o 
   4  -1   7     3616.40     3509.00     73.94 o 
   5  -1   7       58.52       70.94      7.24 o 
   6  -1   7     1360.98     1356.41     57.94 o 
   7  -1   7       97.31      107.12     13.80 o 
  -7   0   7      341.81      362.33     20.88 o 
  -6   0   7     2196.13     2254.60     66.03 o 
  -5   0   7        1.88       -1.59      5.40 o 
  -4   0   7     4932.42     5058.09    102.29 o 
  -3   0   7       32.65       31.19      4.72 o 
  -2   0   7     5368.98     5141.94    144.34 o 
  -1   0   7     3172.25     3095.38     56.43 o 
   0   0   7     4342.55     4499.31     79.49 o 
   1   0   7    10607.96    10617.17    179.27 o 
   2   0   7      212.51      212.53     10.75 o 
   3   0   7     5483.54     5422.41    109.80 o 
   4   0   7     1109.69     1057.76     28.38 o 
   5   0   7     1940.39     1890.64     63.33 o 
   6   0   7      683.36      636.55     21.40 o 
   7   0   7      611.72      600.88     27.67 o 
  -7   1   7     1460.40     1538.49    101.73 o 
  -6   1   7        0.43       11.12      7.36 o 
  -5   1   7     2857.39     2898.64     79.98 o 
  -4   1   7     1394.76     1444.54     35.14 o 
  -3   1   7     3111.27     3078.34     65.98 o 
  -2   1   7     4148.37     4081.20     84.66 o 
  -1   1   7     3917.50     3601.83    107.11 o 
   0   1   7     5744.56     5644.28     98.36 o 
   1   1   7      280.03      282.24     13.47 o 
   2   1   7     9273.48     9303.40    182.17 o 
   3   1   7      856.01      790.57     23.55 o 
   4   1   7     3029.58     2935.18     64.83 o 
   5   1   7     1457.90     1394.21     36.49 o 
   6   1   7       98.77      122.74     14.62 o 
  -7   2   7        4.30       13.62      8.40 o 
  -6   2   7     1443.01     1467.43     48.07 o 
  -5   2   7      836.07      822.69     24.02 o 
  -4   2   7     2076.73     2090.09     48.34 o 
  -3   2   7     3360.59     3329.32     71.42 o 
  -2   2   7      115.56      107.37      8.27 o 
  -1   2   7     6559.51     6340.04    195.33 o 
   0   2   7        2.30        0.81      3.67 o 
   1   2   7     6901.81     7001.26    168.87 o 
   2   2   7      206.00      206.68     11.41 o 
   3   2   7     2768.30     2780.46     61.72 o 
   4   2   7     2345.41     2283.95     53.26 o 
   5   2   7      373.71      374.23     16.95 o 
   6   2   7     1268.69     1226.49     41.51 o 
  -7   3   7      647.42      634.34     29.18 o 
  -6   3   7      288.15      272.58     13.69 o 
  -5   3   7      967.65      877.16     26.03 o 
  -4   3   7     1843.33     1791.01     43.27 o 
  -3   3   7      186.24      187.74     10.99 o 
  -2   3   7     3559.79     3593.16     76.65 o 
  -1   3   7      418.05      404.82     17.38 o 
   0   3   7     1226.43     1261.55     40.37 o 
   1   3   7     2683.91     2647.65     72.50 o 
   2   3   7     1282.22     1323.87     86.23 o 
   3   3   7     2349.65     2321.79     65.89 o 
   4   3   7      483.58      490.73     31.30 o 
   5   3   7     1516.24     1458.40     47.03 o 
  -6   4   7       19.71       20.14      7.50 o 
  -5   4   7     1603.81     1520.87     39.39 o 
  -4   4   7       25.29       17.38      5.92 o 
  -3   4   7     2488.45     2531.19     57.78 o 
  -2   4   7      538.03      522.93     22.65 o 
  -1   4   7     2475.95     2426.79     55.62 o 
   0   4   7     1677.11     1599.78     49.15 o 
   1   4   7      291.04      281.38     20.22 o 
   2   4   7     1173.87     1247.33     57.40 o 
   3   4   7      120.58       96.01     12.02 o 
   4   4   7     1429.35     1477.86     81.65 o 
   5   4   7       87.39      101.49     11.40 o 
  -5   5   7      465.70      428.86     18.25 o 
  -4   5   7     1047.34     1006.53     29.81 o 
  -3   5   7     1106.42     1085.31     31.13 o 
  -2   5   7     1299.83     1317.69     45.66 o 
  -1   5   7     1728.54     1702.99     52.14 o 
   0   5   7      210.45      218.98     32.17 o 
   1   5   7     2729.48     2865.59     79.54 o 
   2   5   7        6.76       12.48     17.95 o 
   3   5   7      797.71      828.35     32.84 o 
   4   5   7      177.22      166.72     24.16 o 
  -4   6   7     1178.15     1153.92     33.51 o 
  -3   6   7       14.01       20.25      6.67 o 
  -2   6   7     2132.17     2192.70     53.01 o 
  -1   6   7       15.86       15.12      8.05 o 
   0   6   7     2233.73     2280.87     66.80 o 
   1   6   7      181.05      176.93     15.70 o 
   2   6   7     1288.74     1354.78     63.27 o 
  -2   7   7      136.59      161.64     14.93 o 
  -1   7   7      836.52      886.23     34.48 o 
   0   7   7      827.82      876.85     34.74 o 
  -2  -9   8      594.52      564.51     27.86 o 
  -1  -9   8      584.02      536.62     26.61 o 
   0  -9   8      565.34      546.59     27.02 o 
   1  -9   8      102.99      104.91     13.45 o 
   2  -9   8      846.45      813.40     34.58 o 
   3  -9   8       30.55       37.43     11.27 o 
  -4  -8   8      662.81      696.00     32.25 o 
  -3  -8   8      874.93      856.08     40.91 o 
  -2  -8   8      199.01      201.18     16.56 o 
  -1  -8   8     3314.55     3028.93     87.26 o 
   0  -8   8       24.89       27.26      8.88 o 
   1  -8   8     2680.76     2468.61     73.56 o 
   2  -8   8      137.78      138.29     13.84 o 
   3  -8   8     1013.45     1030.69     29.95 o 
   4  -8   8      397.77      432.74     20.16 o 
   5  -8   8      695.52      691.37     45.35 o 
  -5  -7   8      399.17      387.50     19.37 o 
  -4  -7   8     1055.67     1068.08     30.65 o 
  -3  -7   8      426.63      418.02     22.27 o 
  -2  -7   8     2596.79     2532.66     74.47 o 
  -1  -7   8        0.87        7.63      6.72 o 
   0  -7   8     2958.00     2832.97     80.75 o 
   1  -7   8     2055.29     1941.74     59.09 o 
   2  -7   8     1655.27     1609.08     39.74 o 
   3  -7   8     2362.03     2311.65     54.20 o 
   4  -7   8      368.37      370.51     15.93 o 
   5  -7   8     1023.41     1014.29     49.87 o 
  -5  -6   8     1340.80     1362.10     53.27 o 
  -4  -6   8      173.56      168.83     11.02 o 
  -3  -6   8     1786.11     1850.76     51.92 o 
  -2  -6   8       66.64       60.95      6.77 o 
  -1  -6   8     4021.49     3931.29    106.02 o 
   0  -6   8      963.94      971.44     34.15 o 
   1  -6   8     3073.56     3120.96     67.91 o 
   2  -6   8     3208.02     3365.16     73.02 o 
   3  -6   8       18.87       24.22      5.78 o 
   4  -6   8     3305.54     3310.01     91.19 o 
   5  -6   8      217.95      220.21     16.78 o 
   6  -6   8     1110.71     1122.68     42.33 o 
  -6  -5   8      675.07      682.15     23.88 o 
  -5  -5   8       27.40       19.13      6.53 o 
  -4  -5   8     3261.08     3275.93     72.35 o 
  -3  -5   8      534.45      509.05     17.46 o 
  -2  -5   8     3443.84     3396.26     72.51 o 
  -1  -5   8      920.22      886.34     31.25 o 
   0  -5   8     1885.37     1910.07     43.67 o 
   1  -5   8     4650.16     4816.85    108.55 o 
   2  -5   8      983.25      919.40     25.28 o 
   3  -5   8     5901.63     6285.27    129.36 o 
   4  -5   8      108.99      102.87     11.38 o 
   5  -5   8     1527.48     1497.42     49.53 o 
   6  -5   8      889.93      935.22     97.51 o 
  -6  -4   8      222.90      188.79     18.21 o 
  -5  -4   8     1580.59     1612.07     40.85 o 
  -4  -4   8      177.08      193.92     18.47 o 
  -3  -4   8     1267.43     1254.35     31.97 o 
  -2  -4   8     4817.28     4748.78     97.97 o 
  -1  -4   8      886.98      811.64     28.66 o 
   1  -4   8      625.45      635.22     16.22 o 
   2  -4   8     3426.50     3602.18     76.77 o 
   3  -4   8      224.16      240.68     19.81 o 
   4  -4   8     3730.10     3728.37     99.57 o 
   5  -4   8     1540.85     1497.38     48.78 o 
   6  -4   8      532.89      526.30     25.89 o 
  -7  -3   8       14.42       17.08      9.29 o 
  -6  -3   8      862.98      888.33     49.03 o 
  -5  -3   8      314.64      305.17     26.12 o 
  -4  -3   8     3303.59     3392.62     73.67 o 
  -3  -3   8     2266.16     2286.94     51.81 o 
  -2  -3   8      960.08      973.78     25.74 o 
  -1  -3   8     3380.11     3320.47    134.52 o 
   0  -3   8     1798.02     1812.14     35.87 o 
   1  -3   8     3624.28     3651.44     77.09 o 
   2  -3   8     1297.46     1288.53     36.55 o 
   3  -3   8     2510.27     2568.65     95.93 o 
   4  -3   8     1139.19     1136.62     38.48 o 
   5  -3   8      571.39      523.53     24.65 o 
   6  -3   8     2166.00     2275.46    116.67 o 
   7  -3   8        5.28       10.52     11.16 o 
  -7  -2   8      354.00      376.42     41.95 o 
  -6  -2   8      896.74      926.12     35.01 o 
  -5  -2   8      403.50      421.76     20.71 o 
  -4  -2   8     2049.17     2249.32    145.31 o 
  -3  -2   8       38.84       41.70      7.79 o 
  -2  -2   8     9724.15     9822.19    166.59 o 
  -1  -2   8      633.73      639.10     16.30 o 
   0  -2   8     5897.82     5901.42    102.89 o 
   1  -2   8     2869.22     2924.62     54.53 o 
   2  -2   8       53.62       79.88     12.98 o 
   3  -2   8     3183.62     3092.50     66.59 o 
   4  -2   8       31.65       35.15      6.26 o 
   5  -2   8     1756.09     1767.00     55.07 o 
   6  -2   8        5.34        6.40      8.43 o 
   7  -2   8      873.49      855.99     35.98 o 
  -7  -1   8     1174.26     1242.66     48.69 o 
  -6  -1   8       76.35       94.60     12.10 o 
  -5  -1   8     2878.69     2992.77     82.90 o 
  -4  -1   8      369.39      379.66     19.06 o 
  -3  -1   8     3504.45     3649.04     76.45 o 
  -2  -1   8     1142.25     1148.98     36.88 o 
  -1  -1   8     2621.97     2543.41     51.83 o 
   0  -1   8     9250.73     9396.59    159.84 o 
   1  -1   8      710.47      738.55     24.38 o 
   2  -1   8     6894.93     7020.63    140.11 o 
   3  -1   8      358.01      354.38     14.62 o 
   4  -1   8     1100.63     1056.06     28.97 o 
   5  -1   8      780.30      765.71     23.80 o 
   6  -1   8      508.49      478.64     48.77 o 
  -7   0   8        3.06        7.24      8.04 o 
  -6   0   8     2288.22     2470.97     72.53 o 
  -5   0   8      942.79      954.06     34.89 o 
  -4   0   8      856.75      821.18     51.32 o 
  -3   0   8     5027.74     5112.82    104.47 o 
  -2   0   8      670.56      656.44     20.21 o 
  -1   0   8     5473.52     5650.55    114.19 o 
   0   0   8      114.47      121.73      6.87 o 
   1   0   8     6032.69     6076.58    122.28 o 
   2   0   8     1963.41     1931.16     45.39 o 
   3   0   8     4200.35     4056.77     85.85 o 
   4   0   8     2655.56     2596.32     81.73 o 
   5   0   8      343.30      333.04     15.44 o 
   6   0   8      972.09      919.28     28.16 o 
  -7   1   8      988.81     1007.87     39.44 o 
  -6   1   8     1021.34     1026.48     40.39 o 
  -5   1   8     1991.67     1966.32     59.59 o 
  -4   1   8     4317.13     4267.73     89.60 o 
  -3   1   8      222.73      227.93     11.63 o 
  -2   1   8     4567.47     4448.08     92.57 o 
  -1   1   8      988.45      924.38     25.62 o 
   0   1   8     5664.91     5760.66    116.44 o 
   1   1   8      880.74      872.88     31.18 o 
   2   1   8     3513.31     3486.87     74.79 o 
   3   1   8     2236.07     2176.01     50.98 o 
   4   1   8      362.27      336.82     21.02 o 
   5   1   8     2554.86     2533.25     59.17 o 
   6   1   8       44.03       41.65      8.61 o 
  -6   2   8      721.63      704.03     30.53 o 
  -5   2   8     1475.60     1436.10     37.17 o 
  -4   2   8       44.80       51.61      7.50 o 
  -3   2   8     6242.43     6136.09    125.07 o 
  -2   2   8      554.50      528.83     39.24 o 
  -1   2   8     3960.52     3991.63     84.22 o 
   0   2   8     2002.42     2042.89     58.82 o 
   1   2   8      731.52      752.64     31.33 o 
   2   2   8     3188.69     3205.43     99.63 o 
   3   2   8      508.43      494.68     18.73 o 
   4   2   8     2458.13     2456.39     57.41 o 
   5   2   8       13.96       13.39      7.06 o 
  -6   3   8     1050.09      994.41     38.74 o 
  -5   3   8       36.08       40.46      7.62 o 
  -4   3   8     2220.96     2138.73     51.03 o 
  -3   3   8       62.39       65.47      7.96 o 
  -2   3   8     2109.41     2129.39     50.25 o 
  -1   3   8     3406.03     3297.44     78.30 o 
   0   3   8      845.73      857.87     31.86 o 
   1   3   8     3626.27     3811.31    223.12 o 
   2   3   8        3.42       13.94     15.98 o 
   3   3   8     1973.13     2132.52     63.09 o 
   4   3   8      174.99      189.11     15.92 o 
   5   3   8     1342.22     1364.58     46.26 o 
  -5   4   8      511.80      467.64     22.19 o 
  -4   4   8      662.89      670.02     22.99 o 
  -3   4   8     1443.66     1367.39     36.71 o 
  -2   4   8     1214.83     1165.47     69.99 o 
  -1   4   8     1239.49     1201.51     58.24 o 
   0   4   8     2352.76     2318.42     67.08 o 
   1   4   8       35.01       34.13      9.22 o 
   2   4   8     1862.33     2014.79     60.98 o 
   3   4   8      484.67      509.59     25.20 o 
   4   4   8      320.87      363.82     27.12 o 
  -5   5   8      921.71      918.81     29.61 o 
  -4   5   8      150.58      139.97     11.40 o 
  -3   5   8      793.00      807.70     26.36 o 
  -2   5   8        4.69        6.62      5.40 o 
  -1   5   8     1956.81     1867.20     57.47 o 
   0   5   8       15.90        9.83      7.93 o 
   1   5   8     1934.67     1986.71     60.99 o 
   2   5   8      535.38      516.86     39.04 o 
   3   5   8      402.71      429.57     33.35 o 
  -3   6   8      204.74      197.73     13.55 o 
  -2   6   8      905.86      866.31     78.26 o 
  -1   6   8      444.40      415.16     40.09 o 
   0   6   8      439.97      423.72     23.16 o 
   1   6   8      988.88     1046.26     39.86 o 
  -1  -9   9       36.89       34.21     10.16 o 
   0  -9   9     1326.82     1224.05     45.13 o 
   1  -9   9       19.84       38.68      9.90 o 
   2  -9   9      615.85      604.69     29.13 o 
  -3  -8   9     1192.25     1137.69     43.14 o 
  -2  -8   9        1.80       10.71     12.77 o 
  -1  -8   9     1920.23     1816.09     58.75 o 
   0  -8   9      667.29      558.43     26.78 o 
   1  -8   9     1098.69     1075.18     39.97 o 
   2  -8   9     1268.56     1281.77     45.16 o 
   3  -8   9      356.90      339.65     15.83 o 
   4  -8   9      472.54      480.34     19.41 o 
  -4  -7   9     1190.24     1182.54     49.10 o 
  -3  -7   9       71.65       64.86     11.55 o 
  -2  -7   9     1550.53     1438.59     48.40 o 
  -1  -7   9      956.67      901.66     42.31 o 
   0  -7   9     1229.57     1163.63     40.74 o 
   1  -7   9     2280.98     2210.56     84.75 o 
   2  -7   9       11.77       15.06      7.56 o 
   3  -7   9     2242.85     2240.55     53.43 o 
   4  -7   9      247.95      257.63     18.25 o 
   5  -7   9      954.14      892.68     71.44 o 
  -5  -6   9     1588.47     1592.08     42.38 o 
  -4  -6   9      564.98      546.81     20.04 o 
  -3  -6   9     1795.69     1746.01     43.07 o 
  -2  -6   9     1483.50     1348.61     44.81 o 
  -1  -6   9      570.45      553.01     24.36 o 
   0  -6   9     3100.65     3005.73     84.40 o 
   1  -6   9        9.22       18.90      7.37 o 
   2  -6   9     3993.58     4171.24     89.45 o 
   3  -6   9      401.91      437.63     29.68 o 
   4  -6   9     1189.54     1230.68     68.81 o 
   5  -6   9     1207.10     1262.48     45.04 o 
  -5  -5   9      544.12      523.42     24.72 o 
  -4  -5   9      824.37      861.86     26.27 o 
  -3  -5   9     3529.81     3519.81     76.96 o 
  -2  -5   9      294.83      266.55     12.52 o 
  -1  -5   9     5860.87     5716.43    117.42 o 
   0  -5   9       27.60       31.64      7.76 o 
   1  -5   9     3302.12     3367.07     93.33 o 
   2  -5   9      499.11      525.41     22.62 o 
   3  -5   9     2104.65     2233.31     64.94 o 
   4  -5   9     1749.06     1811.53     56.17 o 
   5  -5   9      461.59      419.43     23.20 o 
   6  -5   9     1056.97     1061.53     56.30 o 
  -6  -4   9      223.30      220.46     17.30 o 
  -5  -4   9      555.72      545.37     25.22 o 
  -4  -4   9     1028.06     1017.33     36.14 o 
  -3  -4   9      319.72      298.82     13.47 o 
  -2  -4   9     2679.90     2603.11     58.29 o 
  -1  -4   9      722.17      700.54     21.06 o 
   0  -4   9     3977.23     3803.82     97.29 o 
   1  -4   9     2591.03     2591.67     57.98 o 
   2  -4   9     2876.41     2988.40     65.90 o 
   3  -4   9     1520.67     1613.94     50.03 o 
   4  -4   9      485.53      434.22     22.08 o 
   5  -4   9     1909.19     1998.06     62.07 o 
   6  -4   9        6.80       16.08      9.58 o 
  -6  -3   9      131.68      133.13     14.03 o 
  -5  -3   9      737.34      773.52     68.07 o 
  -4  -3   9      121.76      131.52     12.48 o 
  -3  -3   9     1924.41     1954.68     57.41 o 
  -2  -3   9       23.27       39.68      6.19 o 
  -1  -3   9     4110.00     4108.68     74.17 o 
   0  -3   9      855.72      887.51     21.40 o 
   1  -3   9      680.31      676.47     21.11 o 
   2  -3   9     4168.15     4137.80    107.53 o 
   3  -3   9        7.97       23.24      7.97 o 
   4  -3   9     3353.13     3533.57     96.09 o 
   5  -3   9        9.53       14.49      9.19 o 
   6  -3   9     1221.12     1291.82     80.43 o 
  -6  -2   9     1187.05     1208.05     42.88 o 
  -5  -2   9      198.35      195.99     15.27 o 
  -4  -2   9     1574.19     1636.31     51.07 o 
  -3  -2   9       68.15       67.69     12.59 o 
  -2  -2   9     2068.71     2091.83     59.98 o 
  -1  -2   9      878.13      915.38     21.82 o 
   0  -2   9     3170.85     3115.93    114.88 o 
   1  -2   9     4334.86     4468.04     94.04 o 
   2  -2   9      476.35      476.76     27.04 o 
   3  -2   9     1944.91     1894.21     57.86 o 
   4  -2   9      695.77      685.20     28.91 o 
   5  -2   9      674.61      654.61     28.69 o 
   6  -2   9      750.54      710.09     53.93 o 
  -6  -1   9      201.14      235.19     17.91 o 
  -5  -1   9      804.11      839.37     32.94 o 
  -4  -1   9     1892.53     1927.55     58.14 o 
  -3  -1   9      203.73      194.58     14.14 o 
  -2  -1   9     2511.94     2554.84     57.04 o 
  -1  -1   9      868.03      804.51     35.34 o 
   0  -1   9     2521.41     2624.63     50.18 o 
   1  -1   9       34.79       43.14      6.71 o 
   2  -1   9     5364.01     5370.51    110.66 o 
   3  -1   9     1214.15     1195.57     32.49 o 
   4  -1   9     1904.72     1791.43     44.14 o 
   5  -1   9     1111.11     1130.23     40.94 o 
   6  -1   9        6.69        1.38      9.96 o 
  -6   0   9      965.06     1010.77     39.11 o 
  -5   0   9     2093.88     2236.07     73.36 o 
  -4   0   9      314.40      258.86     17.92 o 
  -3   0   9     3054.76     2983.88     65.90 o 
  -2   0   9      935.68      898.66     25.78 o 
  -1   0   9     2575.16     2395.56     96.68 o 
   0   0   9     1353.26     1354.75     34.18 o 
   1   0   9     3644.63     3730.26     96.54 o 
   2   0   9     1060.40     1011.98     28.52 o 
   3   0   9     1402.91     1338.77     35.47 o 
   4   0   9     3253.91     3117.55     69.90 o 
   5   0   9       13.06       11.36      6.57 o 
  -6   1   9     1026.68     1089.10     41.23 o 
  -5   1   9      166.99      178.13     15.98 o 
  -4   1   9     4318.34     4257.43     90.81 o 
  -3   1   9      651.42      613.97     33.73 o 
  -2   1   9     4868.72     4763.97    128.13 o 
  -1   1   9     2292.62     2228.63     51.39 o 
   0   1   9      258.01      268.62     16.47 o 
   1   1   9     3080.37     3081.96     82.98 o 
   2   1   9       33.18       28.52      7.85 o 
   3   1   9     2966.92     2917.72     65.88 o 
   4   1   9        5.19       14.37      6.81 o 
   5   1   9     1635.81     1612.68     42.63 o 
  -6   2   9        8.92       28.98     10.31 o 
  -5   2   9     2219.92     2181.45     99.91 o 
  -4   2   9      143.87      157.91     12.47 o 
  -3   2   9     2603.60     2410.88     56.31 o 
  -2   2   9     3849.75     3606.31     98.54 o 
  -1   2   9      708.21      662.51     21.73 o 
   0   2   9     6780.70     6937.01    169.79 o 
   1   2   9       34.50       37.61     16.57 o 
   2   2   9     1824.04     1867.53     88.91 o 
   3   2   9      616.52      620.09     28.47 o 
   4   2   9      959.77      891.74     34.72 o 
   5   2   9      606.92      622.20     32.97 o 
  -5   3   9      533.11      568.40     21.70 o 
  -4   3   9      797.60      790.26     25.98 o 
  -3   3   9     2361.10     2202.69     52.83 o 
  -2   3   9     1178.90     1159.57     32.48 o 
  -1   3   9     3701.88     3573.14    263.08 o 
   0   3   9      160.58      156.07     16.93 o 
   1   3   9     3513.16     3635.74     97.77 o 
   2   3   9     1644.18     1575.75     76.30 o 
   3   3   9      891.15      923.90     35.84 o 
   4   3   9      757.51      751.89     32.03 o 
  -5   4   9      624.64      620.15     34.00 o 
  -4   4   9      871.11      859.29     27.73 o 
  -3   4   9       17.24       29.31     10.38 o 
  -2   4   9     1778.60     1586.32     66.26 o 
  -1   4   9       90.41      107.99     12.92 o 
   0   4   9     3024.26     3015.61     84.19 o 
   1   4   9      538.57      570.45     26.90 o 
   2   4   9      607.11      667.35     56.15 o 
   3   4   9     1479.43     1617.59     99.89 o 
  -3   5   9     1781.72     1748.51     45.89 o 
  -2   5   9      137.28      140.00     14.56 o 
  -1   5   9      524.09      531.51     42.77 o 
   0   5   9      731.60      776.71     32.81 o 
   1   5   9      412.99      469.56     25.40 o 
  -2  -8  10       73.02       63.53     12.12 o 
  -1  -8  10     1093.72      981.56     64.09 o 
   0  -8  10      793.84      727.08     40.78 o 
   1  -8  10      666.95      650.87     29.73 o 
   2  -8  10     1414.98     1360.42     48.22 o 
   3  -8  10        0.04        5.23      8.39 o 
  -3  -7  10      556.78      551.77     27.14 o 
  -2  -7  10      416.96      370.82     21.55 o 
  -1  -7  10      725.15      688.65     30.03 o 
   0  -7  10      155.88      151.19     14.12 o 
   1  -7  10     1920.72     1833.81     58.15 o 
   2  -7  10       56.47       76.71     11.59 o 
   3  -7  10     1737.44     1730.51     44.30 o 
   4  -7  10      685.35      686.18     30.41 o 
  -4  -6  10     1242.83     1273.87     35.72 o 
  -3  -6  10       88.56       90.62      9.41 o 
  -2  -6  10     2294.44     2132.47     65.30 o 
  -1  -6  10       40.28       54.57     13.97 o 
   0  -6  10     2141.38     2015.67     61.40 o 
   1  -6  10      181.04      186.09     14.59 o 
   2  -6  10     1515.90     1495.51     38.49 o 
   3  -6  10     1227.51     1243.51     43.09 o 
   4  -6  10      480.73      497.04     25.25 o 
   5  -6  10     1447.96     1469.41     50.96 o 
  -5  -5  10     1186.46     1208.67     58.09 o 
  -4  -5  10       57.34       59.98     10.77 o 
  -3  -5  10     3633.33     3626.98     79.71 o 
  -2  -5  10      453.79      469.11     17.79 o 
  -1  -5  10     2736.34     2565.19     74.23 o 
   0  -5  10     2206.36     2189.09     64.82 o 
   1  -5  10     1258.62     1220.33     32.64 o 
   2  -5  10     1951.36     1979.64     47.70 o 
   3  -5  10      320.63      289.52     19.61 o 
   4  -5  10     1729.00     1701.35     54.56 o 
   5  -5  10       42.60       67.04     12.42 o 
  -5  -4  10       64.52       63.41     11.32 o 
  -4  -4  10     1980.91     2022.99     61.40 o 
  -3  -4  10      461.01      467.56     22.72 o 
  -2  -4  10     2489.56     2513.84     57.84 o 
  -1  -4  10     3791.82     3845.36     83.10 o 
   0  -4  10      525.21      528.83     16.08 o 
   1  -4  10     5068.44     5066.07    115.63 o 
   2  -4  10       80.94      103.56     11.79 o 
   3  -4  10     3470.74     3420.79     93.52 o 
   4  -4  10      119.88      140.14     14.43 o 
   5  -4  10     1348.83     1356.59     47.86 o 
  -5  -3  10     1414.36     1579.32     51.88 o 
  -4  -3  10      578.27      576.56     32.89 o 
  -3  -3  10     2169.48     2247.37     65.49 o 
  -2  -3  10     1854.05     2074.57    115.03 o 
  -1  -3  10      643.41      661.23     21.55 o 
   0  -3  10     4454.20     4574.96     83.03 o 
   1  -3  10       79.42      109.24     15.36 o 
   2  -3  10     2733.82     2725.22     76.21 o 
   3  -3  10     1208.00     1200.99     41.29 o 
   4  -3  10      785.82      782.39     35.11 o 
   5  -3  10     1214.71     1213.74     44.01 o 
  -6  -2  10      978.69     1039.53     42.62 o 
  -5  -2  10      610.44      647.93     28.91 o 
  -4  -2  10      525.68      552.18     25.47 o 
  -3  -2  10     2265.00     2266.94     66.26 o 
  -2  -2  10      272.82      269.68     16.40 o 
  -1  -2  10     3115.65     3195.91     69.55 o 
   0  -2  10       20.10       19.13      5.71 o 
   1  -2  10     2372.39     2433.63     55.45 o 
   2  -2  10      720.61      717.54     23.27 o 
   3  -2  10     1031.35      976.39     54.37 o 
   4  -2  10     1033.85     1101.04     39.95 o 
   5  -2  10        9.95       11.73      9.36 o 
  -6  -1  10      561.06      622.58     29.53 o 
  -5  -1  10      246.41      248.74     18.34 o 
  -4  -1  10     2045.17     2109.90     63.59 o 
  -3  -1  10        3.64        6.63      6.71 o 
  -2  -1  10     1794.31     1748.66     53.14 o 
  -1  -1  10      822.48      826.54     24.69 o 
   0  -1  10     2063.59     1983.40     60.17 o 
   1  -1  10      738.91      785.88     42.59 o 
   2  -1  10     1463.18     1467.07     38.19 o 
   3  -1  10     1157.57     1131.50     32.38 o 
   4  -1  10      225.12      207.53     15.37 o 
   5  -1  10     1228.30     1233.71     44.48 o 
  -6   0  10      126.93      142.78     17.49 o 
  -5   0  10      928.71     1090.47    119.55 o 
  -4   0  10       84.19      122.82     13.62 o 
  -3   0  10     2273.04     2297.01     89.78 o 
  -2   0  10     1163.84     1136.09     31.31 o 
  -1   0  10      948.92      996.56     28.14 o 
   0   0  10     1594.79     1602.40     49.01 o 
   1   0  10       34.75       36.24      8.53 o 
   2   0  10     1876.53     1861.09     74.02 o 
   3   0  10      125.58      140.20     11.55 o 
   4   0  10     1453.68     1410.19     38.40 o 
   5   0  10       22.84       38.42     15.44 o 
  -5   1  10      150.61      186.18     17.11 o 
  -4   1  10     1446.49     1479.65     50.07 o 
  -3   1  10      624.52      635.97     34.51 o 
  -2   1  10      586.28      548.66     23.20 o 
  -1   1  10     3450.93     3484.16     86.32 o 
   0   1  10        1.54        9.02      8.17 o 
   1   1  10     2028.00     2066.24     61.14 o 
   2   1  10      368.39      318.48     18.92 o 
   3   1  10      616.17      540.98     25.85 o 
   4   1  10      527.01      559.70     26.78 o 
  -5   2  10      142.81      174.67     30.82 o 
  -4   2  10     1512.92     1536.79     41.06 o 
  -3   2  10      321.27      288.22     16.61 o 
  -2   2  10     2830.08     2722.27     65.79 o 
  -1   2  10       17.94       20.21      8.12 o 
   0   2  10     2993.38     2862.22     79.51 o 
   1   2  10     1391.31     1337.20     46.40 o 
   2   2  10     1390.28     1405.36     56.51 o 
   3   2  10     1227.58     1257.90     44.72 o 
   4   2  10       86.39       94.38     19.94 o 
  -4   3  10       13.82       20.89      7.27 o 
  -3   3  10     1080.60      960.00     29.59 o 
  -2   3  10      322.40      317.24     19.63 o 
  -1   3  10     2645.52     2583.38    107.06 o 
   0   3  10      808.21      780.66     32.32 o 
   1   3  10     1590.59     1636.36     85.67 o 
   2   3  10     1953.47     1988.16     79.08 o 
   3   3  10       10.59       12.84     13.33 o 
  -3   4  10      319.54      337.10     16.90 o 
  -2   4  10      934.45      875.18     71.16 o 
  -1   4  10      567.62      588.40     41.75 o 
   0   4  10      226.74      199.50     17.48 o 
   1   4  10     2053.43     2133.33     65.88 o 
   0  -8  11     1012.89     1029.88     40.31 o 
   1  -8  11       23.40       24.06      9.82 o 
  -2  -7  11       40.73       49.74     11.30 o 
  -1  -7  11     1145.84     1132.82     42.06 o 
   0  -7  11       20.69       35.12     10.78 o 
   1  -7  11     1138.85     1118.10     41.45 o 
   2  -7  11      226.30      266.87     26.79 o 
   3  -7  11      787.59      829.26     34.04 o 
  -3  -6  11       34.96       59.65     12.18 o 
  -2  -6  11     1100.88     1081.23     40.68 o 
  -1  -6  11      635.36      611.46     44.22 o 
   0  -6  11      276.29      262.16     21.76 o 
   1  -6  11      902.54      950.84     48.41 o 
   2  -6  11      361.07      373.71     21.43 o 
   3  -6  11      801.56      810.00     39.04 o 
   4  -6  11       91.19       84.66     16.50 o 
  -4  -5  11       88.46      103.09     13.35 o 
  -3  -5  11     1092.38     1094.45     39.68 o 
  -2  -5  11     1586.71     1626.78     42.02 o 
  -1  -5  11      658.33      625.84     27.69 o 
   0  -5  11     2247.50     2225.63     67.00 o 
   1  -5  11       12.76       20.12     11.13 o 
   2  -5  11     1167.51     1180.06     41.21 o 
   3  -5  11      130.83      150.00     15.02 o 
   4  -5  11      954.20      954.77     37.78 o 
  -4  -4  11      798.64      855.87     34.59 o 
  -3  -4  11     1068.69     1091.38     39.46 o 
  -2  -4  11      519.63      469.01     37.97 o 
  -1  -4  11     3093.85     3111.22     85.88 o 
   0  -4  11      153.88      169.78     14.54 o 
   1  -4  11     3908.28     3909.15    104.50 o 
   2  -4  11     1118.89     1181.94     41.77 o 
   3  -4  11      992.25      907.96     35.22 o 
   4  -4  11      919.98      878.35     79.33 o 
  -5  -3  11      360.12      385.33     53.49 o 
  -4  -3  11     1242.27     1314.58     51.53 o 
  -3  -3  11       31.67       40.31      9.26 o 
  -2  -3  11     3186.69     3297.28     91.15 o 
  -1  -3  11        4.45       20.10      7.71 o 
   0  -3  11     3618.93     3757.08     80.89 o 
   1  -3  11     1197.72     1221.14     33.41 o 
   2  -3  11     1092.42     1051.99     37.91 o 
   3  -3  11     3098.25     3043.67     86.02 o 
   4  -3  11        8.66       23.11     10.21 o 
  -5  -2  11     1779.58     1802.60     58.68 o 
  -4  -2  11       26.33       16.63      8.64 o 
  -3  -2  11     2007.40     2011.41     61.81 o 
  -2  -2  11      261.56      252.35     17.38 o 
  -1  -2  11     1757.88     1780.52     43.74 o 
   0  -2  11     1745.94     1762.55     57.48 o 
   1  -2  11     1923.85     1941.97     57.48 o 
   2  -2  11     2856.97     2851.98     67.09 o 
   3  -2  11       49.12       37.07     10.87 o 
   4  -2  11     1975.62     1929.22     61.17 o 
  -5  -1  11        1.29        0.52      8.06 o 
  -4  -1  11     1585.92     1687.13     55.51 o 
  -3  -1  11     1073.38     1133.59     41.00 o 
  -2  -1  11     1941.80     1951.89     67.54 o 
  -1  -1  11     1664.19     1695.92     42.31 o 
   0  -1  11      478.35      477.03     22.64 o 
   1  -1  11     2298.22     2327.39    107.91 o 
   2  -1  11        6.44        6.72     15.73 o 
   3  -1  11     2624.58     2544.84     79.62 o 
   4  -1  11      187.83      206.44     17.54 o 
  -5   0  11     1104.62     1228.03     46.00 o 
  -4   0  11      255.83      293.94     27.83 o 
  -3   0  11      812.81      811.34     69.61 o 
  -2   0  11     1627.86     1644.86     42.01 o 
  -1   0  11       11.53       14.27      7.59 o 
   0   0  11     2855.42     2914.30     80.00 o 
   1   0  11       70.29       75.48     13.84 o 
   2   0  11     1180.68     1196.95     42.12 o 
   3   0  11      459.22      443.30     23.96 o 
   4   0  11      528.71      532.10     26.86 o 
  -4   1  11       59.15       51.47     13.02 o 
  -3   1  11     1692.60     1606.53     56.10 o 
  -2   1  11      109.20      121.38     10.57 o 
  -1   1  11     1601.26     1509.22     48.59 o 
   0   1  11      373.00      374.01     20.73 o 
   1   1  11      843.66      904.25     38.74 o 
   2   1  11     1321.00     1354.17     46.56 o 
   3   1  11      224.43      218.58     18.03 o 
  -4   2  11      676.60      696.43     31.20 o 
  -3   2  11      201.59      186.46     12.94 o 
  -2   2  11      848.04      843.96     36.67 o 
  -1   2  11      809.29      729.22     30.69 o 
   0   2  11     1405.16     1433.54     47.77 o 
   1   2  11      923.78      929.75     36.40 o 
   2   2  11      130.78      134.23     18.41 o 
  -2   3  11      556.57      509.91     25.60 o 
  -1   3  11       70.97      100.40     13.29 o 
   0   3  11     1057.24     1044.96     39.86 o 
   1   3  11        1.16        1.69      8.02 o 
   0  -7  12      857.72      890.74     36.76 o 
   1  -7  12      463.55      487.82     26.05 o 
  -2  -6  12      780.13      810.45     51.37 o 
  -1  -6  12     1158.66     1170.85     43.56 o 
   0  -6  12       87.23      101.22     14.38 o 
   1  -6  12     1035.07     1087.27     41.12 o 
   2  -6  12       92.24      103.00     21.50 o 
  -3  -5  12      360.55      402.31     22.98 o 
  -2  -5  12     1024.54     1058.64     60.77 o 
  -1  -5  12        7.28       11.90     13.18 o 
   0  -5  12     2059.11     2101.38     73.18 o 
   1  -5  12      398.29      399.56     33.96 o 
   2  -5  12      858.74      861.30     34.79 o 
   3  -5  12      567.19      607.31     28.91 o 
  -3  -4  12     1263.83     1327.80     46.85 o 
  -2  -4  12      103.52      132.41     14.58 o 
  -1  -4  12     1763.16     1880.21     92.97 o 
   0  -4  12      374.95      435.15     33.30 o 
   1  -4  12      862.18      872.37     54.36 o 
   2  -4  12     1753.85     1782.79     57.01 o 
   3  -4  12       68.82       93.55     25.74 o 
  -4  -3  12     1625.29     1748.44    106.22 o 
  -3  -3  12      357.61      358.40     39.65 o 
  -2  -3  12      545.40      582.35     29.87 o 
  -1  -3  12     1386.10     1353.73     45.66 o 
   0  -3  12      396.46      367.23     28.19 o 
   1  -3  12     1845.52     1939.01     82.63 o 
   2  -3  12      118.85       92.23     18.95 o 
   3  -3  12     1605.17     1684.12    112.63 o 
  -4  -2  12      625.10      674.83     31.54 o 
  -3  -2  12     1171.71     1186.96     43.55 o 
  -2  -2  12     2399.77     2456.67     99.38 o 
  -1  -2  12      195.84      177.05     14.95 o 
   0  -2  12     1562.09     1580.98     49.63 o 
   1  -2  12       74.28       77.02     11.73 o 
   2  -2  12     1802.69     1836.35     57.32 o 
   3  -2  12      215.67      201.92     24.72 o 
  -4  -1  12     1168.92     1247.30     46.15 o 
  -3  -1  12     1222.71     1319.62     46.53 o 
  -2  -1  12       83.87       94.72     12.62 o 
  -1  -1  12     3487.63     3697.24    249.11 o 
   0  -1  12      238.91      254.71     17.55 o 
   1  -1  12     1787.60     1804.81     55.81 o 
   2  -1  12      334.99      341.82     20.84 o 
   3  -1  12      483.85      457.58     24.91 o 
  -3   0  12      183.98      166.40     22.73 o 
  -2   0  12     2423.05     2497.06     60.21 o 
  -1   0  12       48.42       56.58     10.69 o 
   0   0  12     1363.76     1395.55     46.63 o 
   1   0  12     1745.13     1697.81     54.24 o 
   2   0  12      345.72      338.62     21.52 o 
  -3   1  12      451.77      479.23     25.07 o 
  -2   1  12      320.78      327.67     21.24 o 
  -1   1  12     1487.31     1409.84     47.45 o 
   0   1  12     1127.06     1131.87     41.13 o 
   1   1  12      591.08      610.16     29.07 o 
  -1   2  12      352.47      341.35     23.41 o 
  -2  -4  13      253.49      297.76     20.72 o 
  -1  -4  13      213.23      240.28     26.66 o 
  -2  -3  13      125.43      138.82     15.67 o 
  -1  -3  13     1000.34     1069.42     55.00 o 
   0  -3  13       15.90       18.13     11.23 o 
   1  -3  13      790.39      853.81     47.49 o 
  -2  -2  13     1534.07     1505.39     51.15 o 
  -1  -2  13      441.58      431.63     32.68 o 
   0  -2  13     1559.45     1648.18     52.43 o 
   1  -2  13      532.11      509.15     26.94 o 
  -2  -1  13       47.80       48.72     15.73 o 
  -1  -1  13     1118.29     1051.29     55.56 o 
   0  -1  13     1097.40     1122.22     55.82 o 
   1  -1  13      175.89      198.95     17.11 o 
                                                 
